# Supplementary material for: Serotonin modulates behavior-related neural activity of RID interneuron in Caenorhabditis elegans
Source: PLoS One. 2019 Dec 4;14(12):e0226044. doi: 10.1371/journal.pone.0226044 (PMC6892467; doi:10.1371/journal.pone.0226044)
Supplement: S1 File — (XLSX) [file pone.0226044.s001.xlsx]

## Sheet: Fig.1 C-E
mock				5-HT				mod-1
Time	Velocity	Ratio		Time	Velocity	Ratio		Time	Velocity	Ratio
0	0.334036	1.13362		0	0.196542	1.0057		0	0.0426288	1.04096
0.05	0.337486	1.13451		0.05	0.200036	1.00331		0.05	0.0372778	1.04135
0.1	0.330125	1.13333		0.1	0.221219	1.00259		0.1	0.302447	1.03956
0.15	0.322851	1.13606		0.15	0.237026	1.00107		0.15	0.403308	1.03879
0.2	0.319589	1.13783		0.2	0.250932	0.999695		0.2	0.367101	1.0373
0.25	0.327783	1.13431		0.25	0.251812	0.998346		0.25	0.0731078	1.03567
0.3	0.331959	1.1366		0.3	0.260165	0.999867		0.3	0.306833	1.03394
0.35	0.34919	1.13292		0.35	0.278284	1.00004		0.35	0.466262	1.03191
0.4	0.368985	1.13102		0.4	0.282769	1.00056		0.4	0.425085	1.03088
0.45	0.367211	1.13074		0.45	0.283116	1.0003		0.45	0.891477	1.02879
0.5	0.378499	1.13565		0.5	0.30226	1.00128		0.5	0.215584	1.02666
0.55	0.380901	1.13389		0.55	0.273554	0.998623		0.55	0.229491	1.02495
0.6	0.402394	1.13953		0.6	0.26043	0.996471		0.6	0.244098	1.02467
0.65	0.394796	1.13948		0.65	0.237227	0.995943		0.65	0.253291	1.02359
0.7	0.407785	1.13808		0.7	0.220976	0.995644		0.7	0.260237	1.02378
0.75	0.400117	1.13576		0.75	0.22397	0.994372		0.75	0.26423	1.02475
0.8	0.390537	1.13353		0.8	0.226199	0.995134		0.8	0.287638	1.02342
0.85	0.385586	1.13156		0.85	0.226458	0.995994		0.85	0.313598	1.02283
0.9	0.36916	1.13269		0.9	0.22627	0.994743		0.9	0.331039	1.02325
0.95	0.361433	1.13072		0.95	0.217361	0.996023		0.95	0.336533	1.02528
1	0.341894	1.13042		1	0.211646	0.996532		1	0.358707	1.02686
1.05	0.320756	1.13183		1.05	0.210323	0.996738		1.05	0.378217	1.02991
1.1	0.317262	1.13306		1.1	0.209244	0.997176		1.1	0.385474	1.03121
1.15	0.309873	1.13008		1.15	0.184489	0.998444		1.15	0.390614	1.03111
1.2	0.313346	1.13434		1.2	0.156375	0.998631		1.2	0.390093	1.02974
1.25	0.31289	1.13634		1.25	0.130811	1.00016		1.25	0.360125	1.02975
1.3	0.293682	1.13634		1.3	0.117115	1.00089		1.3	0.364263	1.02998
1.35	0.278569	1.13649		1.35	0.0897731	1.00159		1.35	0.341808	1.03035
1.4	0.256829	1.13796		1.4	0.0639245	1.00249		1.4	0.331936	1.03229
1.45	0.251572	1.13622		1.45	0.0417218	1.00218		1.45	0.333351	1.03428
1.5	0.260221	1.13442		1.5	0.0279996	1.00166		1.5	0.336247	1.03634
1.55	0.245278	1.13461		1.55	0.0115817	1.0017		1.55	0.348117	1.03676
1.6	0.233943	1.13252		1.6	0.00983205	1.00179		1.6	0.334346	1.03849
1.65	0.204083	1.13151		1.65	0.0111916	1.00108		1.65	0.313368	1.0386
1.7	0.189724	1.12963		1.7	0.0144766	1.00034		1.7	0.301489	1.03918
1.75	0.167115	1.12793		1.75	0.0144766	0.999437		1.75	0.295867	1.03833
1.8	0.159484	1.12434		1.8	0.0153555	0.998391		1.8	0.301035	1.03943
1.85	0.13924	1.12243		1.85	0.0200633	0.998136		1.85	0.282214	1.03929
1.9	0.150167	1.11919		1.9	0.0390829	0.998811		1.9	0.264132	1.0403
1.95	0.163388	1.11616		1.95	0.069384	1.0003		1.95	0.264093	1.04021
2	0.169909	1.10812		2	0.0888265	1.00226		2	0.270269	1.04136
2.05	0.168098	1.10704		2.05	0.0960691	1.00393		2.05	0.255308	1.04212
2.1	0.203813	1.10543		2.1	0.100442	1.00394		2.1	0.240395	1.0423
2.15	0.220279	1.10508		2.15	0.0946275	1.00325		2.15	0.225866	1.04204
2.2	0.201147	1.10091		2.2	0.0914343	1.00212		2.2	0.212864	1.04187
2.25	0.174169	1.10561		2.25	0.089681	0.99988		2.25	0.212961	1.0396
2.3	0.15495	1.1054		2.3	0.087173	0.998673		2.3	0.218247	1.03881
2.35	0.128602	1.10563		2.35	0.0843891	0.998059		2.35	0.221311	1.03938
2.4	0.089386	1.10831		2.4	0.0815276	0.999203		2.4	0.230656	1.03775
2.45	0.0430884	1.11288		2.45	0.0792642	1.00066		2.45	0.223712	1.03746
2.5	0.0225396	1.11581		2.5	0.0773076	1.00185		2.5	0.211414	1.03926
2.55	0.0319209	1.1144		2.55	0.0775588	1.00268		2.55	0.224659	1.03973
2.6	0.0497652	1.12033		2.6	0.0784436	1.00364		2.6	0.227362	1.03773
2.65	-0.0526177	1.12105		2.65	0.0796319	1.0041		2.65	0.240669	1.03872
2.7	-0.0540673	1.1157		2.7	0.0823786	1.00374		2.7	0.246701	1.03782
2.75	-0.0560628	1.10538		2.75	0.0965115	1.00332		2.75	0.257547	1.03688
2.8	-0.0585672	1.10091		2.8	0.117751	1.00361		2.8	0.266232	1.03587
2.85	-0.0595033	1.08727		2.85	0.125719	1.00261		2.85	0.257618	1.03561
2.9	-0.0665119	1.08006		2.9	0.142267	1.00193		2.9	0.253416	1.03516
2.95	-0.0674756	1.08367		2.95	0.148959	1.00121		2.95	0.257537	1.03641
3	-0.078178	1.0834		3	0.131556	1.00187		3	0.250735	1.037
3.05	-0.0922467	1.07794		3.05	0.125976	1.00016		3.05	0.229471	1.03746
3.1	-0.0993129	1.06687		3.1	0.126101	0.999269		3.1	0.220412	1.03924
3.15	-0.192348	1.05186		3.15	0.14484	0.997446		3.15	0.24363	1.04064
3.2	-0.18699	1.0331		3.2	0.156504	0.996543		3.2	0.259453	1.04239
3.25	-0.162494	1.02141		3.25	0.15476	0.995957		3.25	0.238668	1.04359
3.3	-0.161794	1.0175		3.3	0.153686	0.997871		3.3	0.219642	1.04524
3.35	-0.148107	1.02281		3.35	0.155648	0.998906		3.35	0.197004	1.04632
3.4	-0.124511	1.03483		3.4	0.160064	1.0005		3.4	0.17874	1.04688
3.45	-0.117173	1.0477		3.45	0.161648	1.00179		3.45	0.15973	1.04676
3.5	-0.132996	1.05908		3.5	0.166767	1.00293		3.5	0.159244	1.04678
3.55	-0.177324	1.06522		3.55	0.167707	1.00286		3.55	0.163253	1.04519
3.6	-0.135903	1.06943		3.6	0.162871	1.00313		3.6	0.155931	1.0451
3.65	-0.118348	1.06829		3.65	0.147154	1.0041		3.65	0.161448	1.04493
3.7	-0.130768	1.06717		3.7	0.132238	1.00471		3.7	0.156326	1.04404
3.75	-0.15499	1.0744		3.75	0.11801	1.00525		3.75	0.150998	1.04419
3.8	-0.167115	1.0824		3.8	0.112538	1.00507		3.8	0.13448	1.0461
3.85	-0.183821	1.08941		3.85	0.109458	1.00523		3.85	0.12381	1.04632
3.9	-0.200844	1.09209		3.9	0.118865	1.00354		3.9	0.125726	1.04735
3.95	-0.214854	1.0948		3.95	0.146086	1.00181		3.95	0.126809	1.04628
4	-0.229661	1.09584		4	0.177982	1.00027		4	0.112305	1.04432
4.05	-0.242702	1.09481		4.05	0.199424	0.999179		4.05	0.103839	1.0435
4.1	-0.241168	1.09903		4.1	0.228162	0.999001		4.1	0.109991	1.0437
4.15	-0.234922	1.10596		4.15	0.236609	0.998338		4.15	0.109867	1.04128
4.2	-0.306245	1.11029		4.2	0.258538	0.998731		4.2	0.0988598	1.04089
4.25	-0.282891	1.11118		4.25	0.257502	0.998554		4.25	0.094226	1.04171
4.3	-0.264205	1.11315		4.3	0.246578	0.998853		4.3	0.0999452	1.04033
4.35	-0.264205	1.10979		4.35	0.250767	0.999077		4.35	0.0983088	1.04004
4.4	-0.257549	1.10507		4.4	0.273763	0.998033		4.4	0.0924914	1.04091
4.45	-0.229571	1.10079		4.45	0.291162	0.997108		4.45	0.0809605	1.0431
4.5	-0.216011	1.09302		4.5	0.306168	0.996715		4.5	0.0687149	1.04227
4.55	-0.197116	1.08557		4.55	0.310219	0.996447		4.55	0.060165	1.04214
4.6	-0.206426	1.07732		4.6	0.331658	0.994379		4.6	0.0573329	1.04023
4.65	-0.17176	1.07066		4.65	0.347431	0.994416		4.65	0.0458549	1.03866
4.7	-0.170069	1.06261		4.7	0.349928	0.994229		4.7	0.0565998	1.0375
4.75	-0.152391	1.05653		4.75	0.347593	0.993232		4.75	0.0862678	1.0378
4.8	-0.116215	1.05172		4.8	0.31823	0.992462		4.8	0.0960639	1.0378
4.85	-0.099909	1.04521		4.85	0.315399	0.992929		4.85	0.09481	1.03829
4.9	-0.0825771	1.04451		4.9	0.311216	0.992733		4.9	0.0987583	1.03869
4.95	-0.0667738	1.04615		4.95	0.293792	0.992343		4.95	0.101336	1.03749
5	-0.056981	1.04877		5	0.261355	0.991816		5	0.118043	1.03651
5.05	-0.044026	1.05141		5.05	0.247082	0.990722		5.05	0.121214	1.03562
5.1	-0.0325325	1.05963		5.1	0.237046	0.99015		5.1	0.133208	1.03477
5.15	-0.0229079	1.06288		5.15	0.21522	0.990192		5.15	0.138105	1.03483
5.2	-0.00888539	1.06455		5.2	0.21615	0.991221		5.2	0.141811	1.03443
5.25	-0.0337776	1.06513		5.25	0.229581	0.992143		5.25	0.141461	1.03427
5.3	-0.0486425	1.06501		5.3	0.247937	0.993383		5.3	0.140117	1.03375
5.35	-0.058134	1.06411		5.35	0.247126	0.993457		5.35	0.136861	1.03368
5.4	-0.0699121	1.06277		5.4	0.245625	0.993999		5.4	0.137622	1.03289
5.45	-0.0889217	1.06252		5.45	0.241352	0.99224		5.45	0.140164	1.03246
5.5	-0.100294	1.06248		5.5	0.235686	0.991912		5.5	0.138574	1.03216
5.55	-0.132718	1.06054		5.55	0.231879	0.991355		5.55	0.139215	1.03326
5.6	-0.14866	1.06087		5.6	0.244057	0.991349		5.6	0.140386	1.03236
5.65	-0.14866	1.0662		5.65	0.23446	0.990542		5.65	0.13798	1.03174
5.7	-0.14866	1.07476		5.7	0.233783	0.990517		5.7	0.143868	1.03212
5.75	-0.14866	1.08335		5.75	0.233593	0.990502		5.75	0.147924	1.03282
5.8	-0.14866	1.09189		5.8	0.239876	0.990124		5.8	0.149975	1.03244
5.85	-0.14866	1.09438		5.85	0.257529	0.989606		5.85	0.147661	1.03141
5.9	-0.14866	1.09059		5.9	0.260238	0.989464		5.9	0.134463	1.03122
5.95	-0.14866	1.08393		5.95	0.231408	0.990458		5.95	0.11626	1.03178
6	-0.14866	1.07257		6	0.222319	0.991118		6	0.103388	1.03127
6.05	-0.14866	1.06109		6.05	0.206883	0.992009		6.05	0.093958	1.03172
6.1	-0.14866	1.04868		6.1	0.199973	0.992818		6.1	0.0965465	1.03319
6.15	-0.14866	1.03738		6.15	0.193382	0.994043		6.15	-0.114927	1.03279
6.2	-0.154717	1.03022		6.2	0.209212	0.994895		6.2	-0.131906	1.03112
6.25	-0.142129	1.02476		6.25	0.19655	0.995025		6.25	-0.141321	1.02958
6.3	-0.116753	1.02369		6.3	0.1837	0.994906		6.3	-0.144151	1.02857
6.35	-0.10612	1.02582		6.35	0.164444	0.995018		6.35	-0.172666	1.02721
6.4	-0.0984333	1.02614		6.4	0.160703	0.995665		6.4	-0.182552	1.02764
6.45	-0.0881344	1.02719		6.45	0.137967	0.995841		6.45	-0.20992	1.02787
6.5	-0.0707494	1.03512		6.5	0.113983	0.996634		6.5	-0.232972	1.02829
6.55	-0.056652	1.0427		6.55	0.109101	0.997478		6.55	-0.248979	1.02823
6.6	-0.0187475	1.04601		6.6	0.0941052	0.998065		6.6	-0.26572	1.02846
6.65	0	1.04804		6.65	0.080929	0.998289		6.65	-0.276834	1.02865
6.7	0	1.04678		6.7	0.0765176	0.998201		6.7	-0.285673	1.0282
6.75	0	1.04016		6.75	0.0690031	0.997809		6.75	-0.308927	1.02864
6.8	0	1.03236		6.8	0.0542378	0.998444		6.8	-0.342195	1.02733
6.85	0	1.02972		6.85	0.035468	0.999679		6.85	-0.364251	1.02652
6.9	0	1.03166		6.9	0.0124619	1.00003		6.9	-0.389721	1.02571
6.95	0	1.02989		6.95	0.0129393	1.00081		6.95	-0.391326	1.02605
7	0	1.02702		7	0.00857896	1.00067		7	-0.395369	1.02511
7.05	0	1.02264		7.05	0.00715427	0.999546		7.05	-0.395408	1.02586
7.1	0	1.01918		7.1	0.012242	0.997795		7.1	-0.369114	1.02692
7.15	0	1.01495		7.15	0.010162	0.998708		7.15	-0.359029	1.02766
7.2	0	1.01338		7.2	0.0129823	1.00015		7.2	-0.334797	1.02787
7.25	0	1.01479		7.25	0.0266587	1.00191		7.25	-0.321225	1.02835
7.3	0	1.01616		7.3	0.0250838	1.00352		7.3	-0.314735	1.02832
7.35	0	1.01759		7.35	0.0185261	1.00591		7.35	-0.307618	1.02854
7.4	0	1.02218		7.4	0.013782	1.00557		7.4	-0.286377	1.02746
7.45	0	1.02919		7.45	0.0241796	1.00401		7.45	-0.289882	1.02633
7.5	0	1.03579		7.5	0.0219094	1.00313		7.5	-0.267415	1.02607
7.55	0.024401	1.04169		7.55	0.0253527	1.00327		7.55	-0.254659	1.02502
7.6	0.0384372	1.04875		7.6	0.0373552	1.00192		7.6	-0.244939	1.0252
7.65	0.0841049	1.05336		7.65	0.039759	1.00172		7.65	-0.233421	1.02509
7.7	0.0853282	1.05849		7.7	0.0477036	1.00125		7.7	-0.224626	1.02595
7.75	0.0985997	1.06376		7.75	0.0641487	1.00056		7.75	-0.218674	1.02654
7.8	0.16103	1.06839		7.8	0.0850263	0.999961		7.8	-0.205586	1.02843
7.85	0.154394	1.07383		7.85	0.104885	0.999793		7.85	-0.195756	1.02786
7.9	0.184161	1.07903		7.9	0.1123	0.998858		7.9	-0.194006	1.02741
7.95	0.18663	1.08315		7.95	-0.11799	0.998758		7.95	-0.17661	1.02692
8	0.196095	1.08778		8	-0.138474	0.999424		8	-0.157492	1.02647
8.05	0.222812	1.09586		8.05	-0.163458	0.999933		8.05	-0.137125	1.02542
8.1	0.2427	1.10036		8.1	-0.184933	1.00022		8.1	-0.117047	1.02535
8.15	0.253218	1.10492		8.15	-0.23052	1.0009		8.15	-0.115683	1.02629
8.2	0.259768	1.10701		8.2	-0.249501	1.00148		8.2	-0.128943	1.02688
8.25	0.252884	1.10296		8.25	-0.264344	1.00083		8.25	-0.146706	1.02662
8.3	0.249354	1.09703		8.3	-0.293025	1.00057		8.3	-0.147092	1.02582
8.35	0.249757	1.09262		8.35	-0.314366	1.00056		8.35	-0.141217	1.02486
8.4	0.251388	1.08753		8.4	-0.32172	1.00033		8.4	-0.140595	1.02455
8.45	0.251603	1.08798		8.45	-0.327408	1.00055		8.45	-0.138094	1.02342
8.5	0.253029	1.091		8.5	-0.350797	1.00155		8.5	-0.13685	1.02362
8.55	0.260694	1.09414		8.55	-0.378853	1.00168		8.55	-0.135242	1.02473
8.6	0.263791	1.09573		8.6	-0.388089	1.00186		8.6	-0.128675	1.02506
8.65	0.260294	1.10019		8.65	-0.396553	1.00131		8.65	-0.129099	1.02594
8.7	0.200329	1.1002		8.7	-0.418601	1.00022		8.7	-0.122035	1.02649
8.75	0.19666	1.10317		8.75	-0.45498	0.998295		8.75	-0.123887	1.02743
8.8	0.196947	1.10748		8.8	-0.480709	0.996589		8.8	-0.120596	1.02744
8.85	0.13606	1.11013		8.85	-0.476709	0.995585		8.85	-0.118383	1.02832
8.9	0.16301	1.10962		8.9	-0.457507	0.995492		8.9	-0.1005	1.02811
8.95	0.119554	1.10914		8.95	-0.44267	0.994573		8.95	-0.0850181	1.02886
9	0.153469	1.10803		9	-0.433322	0.995034		9	-0.0784104	1.02883
9.05	0.144049	1.10506		9.05	-0.411566	0.994003		9.05	0.0891646	1.02939
9.1	0.138476	1.10476		9.1	-0.389494	0.993052		9.1	0.0961285	1.02907
9.15	0.103038	1.10458		9.15	-0.370133	0.991433		9.15	0.0984055	1.02864
9.2	0.0838299	1.10296		9.2	-0.333527	0.991848		9.2	0.116401	1.02701
9.25	0.0731952	1.10207		9.25	-0.333162	0.991186		9.25	0.123436	1.02556
9.3	0.0767578	1.10197		9.3	-0.33612	0.991768		9.3	0.129514	1.02409
9.35	0.0794392	1.10045		9.35	-0.323381	0.991872		9.35	0.134997	1.02269
9.4	0.0783099	1.09726		9.4	-0.302576	0.992181		9.4	0.138889	1.02179
9.45	0.0762874	1.09382		9.45	-0.296812	0.992319		9.45	0.151069	1.02214
9.5	0.0757509	1.08991		9.5	-0.285166	0.992161		9.5	0.152429	1.02315
9.55	0.0742751	1.08609		9.55	-0.257892	0.991714		9.55	0.149157	1.02384
9.6	0.0662027	1.0811		9.6	-0.229856	0.99198		9.6	0.158163	1.02398
9.65	0.0403185	1.07632		9.65	-0.220474	0.992153		9.65	0.169852	1.024
9.7	0.0364253	1.07235		9.7	-0.212334	0.991366		9.7	0.187508	1.02426
9.75	0.0413487	1.06838		9.75	-0.196293	0.991349		9.75	0.223898	1.02367
9.8	0.0438131	1.06432		9.8	-0.167355	0.990377		9.8	0.237317	1.02327
9.85	0.0393793	1.06216		9.85	-0.124767	0.989986		9.85	0.25181	1.02381
9.9	0.0383978	1.0617		9.9	-0.103697	0.989369		9.9	0.267897	1.02466
9.95	0.0303393	1.0622		9.95	-0.0943048	0.988279		9.95	0.286541	1.02538
10	0.0350766	1.06327		10	-0.094597	0.987328		10	0.316738	1.02554
10.05	0.0113627	1.06434		10.05	-0.0823549	0.9885		10.05	0.309056	1.02597
10.1	0.0113007	1.06466		10.1	-0.0793106	0.987572		10.1	0.301728	1.02578
10.15	0.00541567	1.06378		10.15	-0.0748567	0.98746		10.15	0.304127	1.02594
10.2	0	1.06209		10.2	-0.0770496	0.98819		10.2	0.308166	1.02461
10.25	0	1.0602		10.25	-0.0713741	0.98864		10.25	0.302103	1.02398
10.3	0	1.05855		10.3	-0.0648859	0.987607		10.3	0.289338	1.02388
10.35	0	1.0574		10.35	-0.0616584	0.988202		10.35	0.270682	1.02535
10.4	0	1.05604		10.4	0.0826178	0.987719		10.4	0.262737	1.02664
10.45	0	1.05354		10.45	0.123951	0.98742		10.45	0.26283	1.02859
10.5	0	1.04927		10.5	0.163357	0.986933		10.5	0.271377	1.02945
10.55	0	1.04496		10.55	0.176881	0.987378		10.55	0.291992	1.0296
10.6	0	1.03967		10.6	0.171059	0.985967		10.6	0.309104	1.03041
10.65	0	1.03308		10.65	0.171041	0.985735		10.65	0.350085	1.02905
10.7	0	1.02852		10.7	0.194306	0.986177		10.7	0.341614	1.0291
10.75	0	1.02699		10.75	0.219124	0.986076		10.75	0.328848	1.03037
10.8	0	1.02545		10.8	0.25375	0.985004		10.8	0.312249	1.03123
10.85	0	1.02192		10.85	0.28764	0.985893		10.85	0.297506	1.03138
10.9	0	1.02225		10.9	0.297251	0.987689		10.9	0.282862	1.03211
10.95	0	1.02033		10.95	0.310039	0.986524		10.95	0.268413	1.03172
11	0	1.0186		11	0.299924	0.986114		11	0.251497	1.03125
11.05	0	1.01683		11.05	0.324227	0.987222		11.05	0.211999	1.03181
11.1	0	1.02117		11.1	0.319507	0.987444		11.1	0.220493	1.03101
11.15	0	1.02335		11.15	0.324799	0.986417		11.15	0.217216	1.03006
11.2	0	1.02777		11.2	0.323988	0.987736		11.2	0.209361	1.03035
11.25	0	1.03102		11.25	0.30003	0.988097		11.25	0.20155	1.02934
11.3	0	1.03397		11.3	0.280916	0.987334		11.3	0.193146	1.02743
11.35	0	1.03402		11.35	0.272105	0.986709		11.35	0.200747	1.02715
11.4	0	1.03439		11.4	0.278393	0.986585		11.4	0.216138	1.02778
11.45	0	1.03537		11.45	0.279075	0.986608		11.45	0.227962	1.02739
11.5	0	1.03883		11.5	0.255891	0.986638		11.5	0.228242	1.0278
11.55	0	1.04342		11.55	0.233224	0.98772		11.55	0.202195	1.02803
11.6	0	1.04686		11.6	0.222954	0.989066		11.6	0.185237	1.02798
11.65	0	1.05341		11.65	0.235809	0.990535		11.65	0.180001	1.02767
11.7	0	1.06193		11.7	0.250433	0.98969		11.7	0.155246	1.02808
11.75	0	1.06833		11.75	0.24728	0.990068		11.75	0.146553	1.02822
11.8	0	1.07189		11.8	0.253943	0.990162		11.8	0.148749	1.02833
11.85	0	1.07528		11.85	0.267404	0.989535		11.85	0.160437	1.02753
11.9	0	1.07463		11.9	0.262665	0.988347		11.9	0.172369	1.02786
11.95	0	1.06307		11.95	0.244768	0.989347		11.95	0.164024	1.02808
12	0	1.05145		12	0.245331	0.989219		12	0.148318	1.02775
12.05	-0.0310146	1.04377		12.05	0.24079	0.988743		12.05	0.151472	1.0277
12.1	-0.0451568	1.04295		12.1	0.239353	0.988781		12.1	0.164392	1.02832
12.15	-0.0558142	1.044		12.15	0.223831	0.989156		12.15	0.178016	1.02782
12.2	-0.0862902	1.05261		12.2	0.231719	0.988339		12.2	0.163701	1.02637
12.25	-0.0945526	1.05918		12.25	0.221679	0.988088		12.25	0.162148	1.0268
12.3	-0.104169	1.06352		12.3	0.240754	0.988078		12.3	0.176254	1.02634
12.35	-0.100569	1.06176		12.35	0.264855	0.988233		12.35	0.178723	1.02532
12.4	-0.101464	1.0604		12.4	0.269837	0.98768		12.4	0.162942	1.02475
12.45	-0.101257	1.0603		12.45	0.270324	0.987341		12.45	0.161333	1.02481
12.5	-0.0966528	1.06854		12.5	0.267597	0.986715		12.5	0.173026	1.02343
12.55	-0.102129	1.0785		12.55	0.271281	0.98635		12.55	0.194897	1.02339
12.6	-0.103142	1.08847		12.6	0.273065	0.985186		12.6	0.210932	1.02394
12.65	-0.0966528	1.10001		12.65	0.271713	0.984786		12.65	0.214967	1.02427
12.7	0.100016	1.10817		12.7	0.273192	0.984889		12.7	0.206619	1.02447
12.75	0.103911	1.1101		12.75	0.27663	0.985208		12.75	0.19279	1.02613
12.8	0.0966528	1.111		12.8	0.268064	0.98516		12.8	0.191773	1.02645
12.85	0.0966528	1.11194		12.85	0.273385	0.986414		12.85	0.181511	1.02645
12.9	0.0966528	1.11012		12.9	0.262496	0.986918		12.9	0.175991	1.02616
12.95	0.0966528	1.10974		12.95	0.260572	0.987114		12.95	0.178312	1.02488
13	0.100788	1.10883		13	0.278539	0.98755		13	0.177791	1.02346
13.05	0.0966528	1.10657		13.05	0.242971	0.987527		13.05	0.179891	1.02292
13.1	0.0833276	1.10508		13.1	0.254941	0.98672		13.1	0.173541	1.02249
13.15	0.0207272	1.10315		13.15	0.227657	0.985877		13.15	0.167179	1.02216
13.2	0.0153495	1.10332		13.2	0.223982	0.984472		13.2	0.151949	1.02261
13.25	0.0947308	1.10202		13.25	0.212217	0.983574		13.25	0.147961	1.02255
13.3	0.0936116	1.10151		13.3	0.208262	0.982895		13.3	0.142527	1.02366
13.35	0.140353	1.10079		13.35	0.162599	0.983095		13.35	0.125599	1.02335
13.4	0.163324	1.09907		13.4	0.123774	0.983651		13.4	0.105893	1.02405
13.45	0.191712	1.09628		13.45	0.108994	0.985305		13.45	0.102643	1.02463
13.5	0.203968	1.09587		13.5	0.10389	0.986143		13.5	0.117015	1.02496
13.55	0.216592	1.09543		13.55	0.109952	0.986568		13.55	0.134472	1.02462
13.6	0.213211	1.09567		13.6	0.0929148	0.986867		13.6	0.124814	1.02516
13.65	0.236507	1.09901		13.65	0.086577	0.987262		13.65	0.106992	1.02456
13.7	0.2702	1.10328		13.7	0.0869834	0.987177		13.7	0.0992109	1.02431
13.75	0.268151	1.10593		13.75	0.078299	0.988414		13.75	0.0984435	1.02411
13.8	0.296324	1.10804		13.8	0.074499	0.990369		13.8	0.100316	1.02242
13.85	0.294622	1.10717		13.85	0.0612945	0.991512		13.85	0.106578	1.023
13.9	0.29694	1.10714		13.9	0.0202204	0.992642		13.9	0.122862	1.0244
13.95	0.29694	1.10585		13.95	0.0422799	0.995094		13.95	0.118561	1.02505
14	0.29694	1.10488		14	-0.0804757	0.995613		14	0.114106	1.02579
14.05	0.297213	1.10417		14.05	-0.11457	0.995515		14.05	0.112889	1.02772
14.1	0.29694	1.10528		14.1	-0.12266	0.995272		14.1	0.113172	1.02736
14.15	0.337892	1.10227		14.15	-0.150858	0.995752		14.15	0.111802	1.02684
14.2	0.286568	1.09999		14.2	-0.160816	0.994765		14.2	0.118876	1.02664
14.25	0.270968	1.09796		14.25	-0.164874	0.993944		14.25	0.123971	1.02584
14.3	0.222135	1.09564		14.3	-0.182793	0.994482		14.3	0.118463	1.02537
14.35	0.239213	1.09268		14.35	-0.224441	0.995396		14.35	0.129434	1.02467
14.4	0.194984	1.08971		14.4	-0.24692	0.995416		14.4	0.123491	1.02464
14.45	0.169144	1.08737		14.45	-0.288249	0.995948		14.45	0.0992285	1.025
14.5	0.143474	1.08546		14.5	-0.296582	0.996613		14.5	0.0785427	1.02499
14.55	0.131449	1.08401		14.55	-0.304339	0.996173		14.55	0.061391	1.02438
14.6	0.111881	1.08323		14.6	-0.340406	0.995319		14.6	0.0557686	1.02305
14.65	0.129177	1.08459		14.65	-0.371234	0.994675		14.65	0.0741006	1.02194
14.7	0.0997208	1.08552		14.7	-0.369353	0.994481		14.7	0.0904389	1.0205
14.75	0.0561013	1.08704		14.75	-0.390486	0.993673		14.75	0.0914302	1.01973
14.8	0.0650162	1.08906		14.8	-0.411888	0.99387		14.8	0.0932805	1.01929
14.85	0.034601	1.09014		14.85	-0.440042	0.994481		14.85	0.0961424	1.02093
14.9	0.0317856	1.09044		14.9	-0.45532	0.994735		14.9	0.0929732	1.02111
14.95	0.0310799	1.09054		14.95	-0.442293	0.994164		14.95	0.0819664	1.02169
15	0.0310799	1.08902		15	-0.44718	0.995443		15	0.0832631	1.02151
15.05	0.0310799	1.08057		15.05	-0.448547	0.99472		15.05	0.0867032	1.0214
15.1	0.0310799	1.07472		15.1	-0.455342	0.994094		15.1	0.0952596	1.01991
15.15	0.0310799	1.06876		15.15	-0.438687	0.993047		15.15	0.10699	1.01965
15.2	0.0385154	1.06243		15.2	-0.43725	0.992186		15.2	0.118305	1.01856
15.25	0	1.05846		15.25	-0.440708	0.990615		15.25	0.0998453	1.01823
15.3	0	1.05835		15.3	-0.446161	0.990366		15.3	0.0887194	1.01737
15.35	0	1.05166		15.35	-0.42343	0.989951		15.35	0.090291	1.01891
15.4	0	1.05001		15.4	-0.386934	0.988949		15.4	0.0774279	1.01845
15.45	0	1.04294		15.45	-0.379337	0.987987		15.45	0.0964208	1.0198
15.5	0	1.03863		15.5	-0.353437	0.987145		15.5	0.118603	1.01986
15.55	0	1.04134		15.55	-0.36225	0.986385		15.55	0.13375	1.02067
15.6	0	1.04481		15.6	-0.351499	0.985262		15.6	0.154584	1.01915
15.65	0	1.04393		15.65	-0.32607	0.985088		15.65	0.17635	1.01905
15.7	0	1.04638		15.7	-0.294758	0.98573		15.7	0.170173	1.01769
15.75	0	1.04638		15.75	-0.302982	0.985981		15.75	0.169065	1.01758
15.8	0	1.04316		15.8	-0.300566	0.986219		15.8	0.195581	1.01767
15.85	0	1.04622		15.85	-0.2968	0.985606		15.85	0.221724	1.01714
15.9	0	1.0496		15.9	-0.273519	0.985398		15.9	0.230981	1.01666
15.95	0	1.05607		15.95	-0.262467	0.984337		15.95	0.250187	1.0164
16	0	1.06032		16	-0.276163	0.982896		16	0.269045	1.01633
16.05	0	1.07275		16.05	-0.272407	0.982356		16.05	0.292616	1.01575
16.1	0	1.08432		16.1	-0.258689	0.9828		16.1	0.28772	1.01632
16.15	0	1.09508		16.15	-0.240956	0.983097		16.15	0.290251	1.01662
16.2	0	1.10439		16.2	-0.239284	0.983877		16.2	0.281509	1.01675
16.25	0	1.11436		16.25	-0.233529	0.984767		16.25	0.272449	1.01686
16.3	0	1.11463		16.3	-0.224469	0.984774		16.3	0.295613	1.01612
16.35	0	1.11363		16.35	-0.225449	0.984635		16.35	0.306483	1.01623
16.4	0	1.11281		16.4	-0.227859	0.985248		16.4	0.29904	1.01605
16.45	0	1.11203		16.45	-0.228519	0.984807		16.45	0.299372	1.01506
16.5	0	1.11126		16.5	-0.215758	0.98495		16.5	0.283489	1.01469
16.55	0	1.10919		16.55	-0.194464	0.985039		16.55	0.267212	1.01449
16.6	0	1.10731		16.6	-0.168164	0.984895		16.6	0.261549	1.01326
16.65	0	1.10575		16.65	-0.152551	0.98408		16.65	0.260558	1.01195
16.7	0	1.10487		16.7	-0.135168	0.983125		16.7	0.25182	1.01273
16.75	0	1.10429		16.75	-0.135024	0.983053		16.75	0.241457	1.01205
16.8	0	1.10431		16.8	-0.114811	0.98286		16.8	0.228513	1.01257
16.85	0	1.10271		16.85	-0.0938011	0.98301		16.85	0.217347	1.01408
16.9	0	1.10075		16.9	-0.0773716	0.983665		16.9	0.209275	1.01583
16.95	0	1.09919		16.95	-0.0742041	0.985036		16.95	0.21611	1.01659
17	0	1.09661		17	-0.0577221	0.985828		17	0.220419	1.01746
17.05	0	1.08741		17.05	-0.0352515	0.986253		17.05	0.214678	1.01765
17.1	0	1.07903		17.1	-0.0356042	0.986517		17.1	0.228401	1.01785
17.15	0	1.06914		17.15	-0.0497648	0.986136		17.15	0.24485	1.01725
17.2	0	1.05621		17.2	-0.0575698	0.986095		17.2	0.245981	1.0167
17.25	0	1.05175		17.25	-0.0513779	0.986395		17.25	0.249862	1.01729
17.3	0	1.05753		17.3	0.0502364	0.986931		17.3	0.230734	1.01839
17.35	0	1.06374		17.35	0.0521054	0.987283		17.35	0.225844	1.01794
17.4	0	1.07074		17.4	0.0562989	0.988546		17.4	0.230993	1.0185
17.45	0	1.08285		17.45	0.0683565	0.990005		17.45	0.23751	1.01865
17.5	0	1.08617		17.5	0.0900577	0.989488		17.5	0.227887	1.01821
17.55	0	1.0883		17.55	0.11051	0.989926		17.55	0.230123	1.01724
17.6	0	1.09091		17.6	0.114967	0.990422		17.6	0.260369	1.01564
17.65	0	1.09051		17.65	0.11094	0.990344		17.65	0.285288	1.01489
17.7	0	1.07623		17.7	0.112206	0.989678		17.7	0.308927	1.0142
17.75	0	1.05904		17.75	0.110058	0.989151		17.75	0.327569	1.01393
17.8	0	1.04024		17.8	0.117346	0.988126		17.8	0.333425	1.01449
17.85	0	1.0214		17.85	0.134331	0.988662		17.85	0.350618	1.01615
17.9	-0.0516614	1.006		17.9	0.148575	0.988303		17.9	0.368198	1.01663
17.95	-0.0733237	1.00499		17.95	0.159465	0.988487		17.95	0.381224	1.01804
18	-0.0682836	1.01973		18	0.183721	0.988789		18	0.403198	1.01806
18.05	-0.0608569	1.03855		18.05	0.209087	0.989194		18.05	0.437799	1.01809
18.1	-0.0733292	1.05539		18.1	0.220708	0.989041		18.1	0.450294	1.01775
18.15	-0.0868874	1.07053		18.15	0.223446	0.989557		18.15	0.454955	1.01874
18.2	-0.090735	1.08288		18.2	0.229117	0.990632		18.2	0.46231	1.01836
18.25	-0.102845	1.08398		18.25	0.248354	0.992128		18.25	0.480366	1.01938
18.3	-0.114913	1.07714		18.3	0.267208	0.992568		18.3	0.471063	1.0189
18.35	-0.122787	1.07526		18.35	0.278899	0.992945		18.35	0.477443	1.01903
18.4	-0.125189	1.08114		18.4	0.268941	0.993292		18.4	0.467506	1.01905
18.45	-0.128925	1.0884		18.45	0.262909	0.993425		18.45	0.467454	1.01928
18.5	-0.129796	1.09612		18.5	0.25312	0.993669		18.5	0.477813	1.01876
18.55	-0.128523	1.10995		18.55	0.232169	0.994603		18.55	0.487349	1.0183
18.6	-0.128289	1.11995		18.6	0.222291	0.994525		18.6	0.481988	1.01887
18.65	-0.134758	1.12236		18.65	0.235552	0.994974		18.65	0.454703	1.01839
18.7	-0.136114	1.12461		18.7	0.247022	0.993926		18.7	0.467645	1.01776
18.75	-0.145198	1.12449		18.75	0.243641	0.993816		18.75	0.451512	1.01833
18.8	-0.147584	1.12336		18.8	0.244918	0.992252		18.8	0.452094	1.01855
18.85	-0.144487	1.12253		18.85	0.225072	0.992792		18.85	0.459016	1.01875
18.9	-0.144605	1.12317		18.9	0.214682	0.99205		18.9	0.448581	1.01884
18.95	-0.115507	1.12178		18.95	0.201405	0.991709		18.95	0.451399	1.01973
19	-0.109442	1.12204		19	0.191287	0.991571		19	0.450958	1.01965
19.05	-0.114327	1.11986		19.05	0.168121	0.992751		19.05	0.457256	1.02022
19.1	-0.10194	1.11872		19.1	0.161807	0.992651		19.1	0.441359	1.02002
19.15	-0.0850886	1.11602		19.15	0.156921	0.992389		19.15	0.458751	1.02009
19.2	-0.0712752	1.11702		19.2	0.150701	0.993135		19.2	0.457466	1.01944
19.25	-0.0584373	1.11715		19.25	0.129889	0.992233		19.25	0.455091	1.02012
19.3	-0.0594429	1.11886		19.3	0.100377	0.992358		19.3	0.437972	1.02039
19.35	-0.0391442	1.12021		19.35	0.083167	0.992097		19.35	0.436544	1.02108
19.4	0.0375959	1.12294		19.4	0.0710483	0.9924		19.4	0.413246	1.02136
19.45	0.0512074	1.12054		19.45	0.0642845	0.992453		19.45	0.410937	1.02273
19.5	0.0748141	1.11806		19.5	0.0650312	0.992836		19.5	0.419872	1.02169
19.55	0.0741316	1.11569		19.55	0.0623631	0.993056		19.55	0.413885	1.02181
19.6	0.101975	1.11218		19.6	0.0751443	0.992643		19.6	0.412929	1.02127
19.65	0.119181	1.10907		19.65	0.0835472	0.992535		19.65	0.404218	1.02049
19.7	0.163653	1.10792		19.7	0.110061	0.991412		19.7	0.400276	1.01989
19.75	0.193075	1.10745		19.75	0.135216	0.990446		19.75	0.385516	1.02018
19.8	0.194379	1.1085		19.8	0.12329	0.988702		19.8	0.377293	1.0204
19.85	0.228594	1.10928		19.85	0.118343	0.987016		19.85	0.356013	1.02018
19.9	0.228229	1.11069		19.9	0.116989	0.987157		19.9	0.351815	1.02116
19.95	0.263583	1.11215		19.95	0.117275	0.986802		19.95	0.366674	1.02149
20	0.300001	1.11273		20	0.119678	0.987011		20	0.367892	1.01986
20.05	0.332777	1.11176		20.05	0.120192	0.987543		20.05	0.346334	1.01967
20.1	0.354184	1.1129		20.1	0.11913	0.988876		20.1	0.307646	1.01978
20.15	0.367464	1.11184		20.15	0.135789	0.987267		20.15	0.289099	1.0191
20.2	0.372714	1.10836		20.2	0.13486	0.987085		20.2	0.272272	1.0182
20.25	0.375487	1.10773		20.25	0.13063	0.987918		20.25	0.266796	1.0191
20.3	0.3724	1.10728		20.3	0.127608	0.987613		20.3	0.261802	1.01961
20.35	0.381467	1.10678		20.35	0.119744	0.987621		20.35	0.263005	1.01819
20.4	0.365156	1.10582		20.4	0.110834	0.988361		20.4	0.250812	1.01794
20.45	0.348727	1.10807		20.45	0.0999341	0.989672		20.45	0.238989	1.01822
20.5	0.326423	1.10683		20.5	0.0596259	0.988774		20.5	0.235455	1.01871
20.55	0.302018	1.10333		20.55	0.0179169	0.989147		20.55	0.222602	1.01833
20.6	0.30395	1.09778		20.6	0.00965522	0.990061		20.6	0.213539	1.01926
20.65	0.273676	1.09344		20.65	0.0447632	0.990665		20.65	0.189718	1.01974
20.7	0.256724	1.08911		20.7	0.0485083	0.990896		20.7	0.197677	1.0192
20.75	0.206784	1.08558		20.75	0.0639755	0.991823		20.75	0.216296	1.01856
20.8	0.190061	1.08257		20.8	0.0871892	0.991449		20.8	0.209757	1.01798
20.85	0.166712	1.07993		20.85	0.0943067	0.990181		20.85	0.220794	1.01845
20.9	0.132586	1.07916		20.9	0.10719	0.989502		20.9	0.235287	1.01728
20.95	0.131821	1.07868		20.95	0.121691	0.988053		20.95	0.240811	1.0161
21	0.0980176	1.07851		21	0.120227	0.987497		21	0.219699	1.01639
21.05	0.0652479	1.08068		21.05	0.121211	0.98721		21.05	0.207318	1.01666
21.1	0.0684174	1.08099		21.1	0.128378	0.987036		21.1	0.221743	1.01705
21.15	0.0235312	1.07932		21.15	0.157479	0.988173		21.15	0.241187	1.01711
21.2	0.070273	1.07684		21.2	0.177505	0.988726		21.2	0.247222	1.01867
21.25	0.0492143	1.07518		21.25	0.182267	0.989658		21.25	0.226937	1.01804
21.3	0.0716619	1.07335		21.3	0.192197	0.99042		21.3	0.212998	1.01764
21.35	0.0695014	1.07326		21.35	0.187055	0.991857		21.35	0.203573	1.01604
21.4	0.07743	1.07473		21.4	0.185813	0.99153		21.4	0.193786	1.01605
21.45	0.0837678	1.08041		21.45	0.183567	0.991794		21.45	0.208445	1.01512
21.5	0.0941584	1.07994		21.5	0.200278	0.991134		21.5	0.22386	1.01545
21.55	0.0907209	1.08327		21.55	0.200753	0.991306		21.55	0.208065	1.0156
21.6	0.0849503	1.08649		21.6	0.201444	0.989535		21.6	0.192923	1.01639
21.65	0.0963583	1.09047		21.65	0.185491	0.986894		21.65	0.18402	1.01579
21.7	0.119678	1.08982		21.7	0.167779	0.985308		21.7	0.184646	1.01606
21.75	0.140205	1.09674		21.75	0.172046	0.984329		21.75	0.159756	1.01633
21.8	0.149839	1.10053		21.8	0.173751	0.982982		21.8	0.131781	1.01608
21.85	0.160245	1.10539		21.85	0.18492	0.983012		21.85	0.120841	1.01681
21.9	0.168324	1.10792		21.9	0.189066	0.984956		21.9	0.101519	1.01795
21.95	0.183037	1.11054		21.95	0.19138	0.986266		21.95	0.0823976	1.01865
22	0.186212	1.11003		22	0.193014	0.987113		22	0.0663262	1.01939
22.05	0.186212	1.10801		22.05	0.211205	0.987307		22.05	0.0748208	1.02086
22.1	0.203057	1.10414		22.1	0.22107	0.98806		22.1	0.0869482	1.0218
22.15	0.275455	1.10097		22.15	0.229105	0.987948		22.15	0.0781956	1.02322
22.2	0.250443	1.09843		22.2	0.202738	0.988384		22.2	0.0961674	1.02304
22.25	0.298609	1.09536		22.25	0.215848	0.988703		22.25	0.123584	1.02195
22.3	0.27996	1.09278		22.3	0.231075	0.988974		22.3	0.127628	1.01985
22.35	0.301487	1.09009		22.35	0.24247	0.98859		22.35	0.132346	1.01841
22.4	0.282424	1.08827		22.4	0.284104	0.988597		22.4	0.133359	1.01688
22.45	0.25939	1.0849		22.45	0.294311	0.987338		22.45	0.133539	1.01719
22.5	0.249413	1.08386		22.5	0.315235	0.987542		22.5	0.141868	1.01795
22.55	0.240127	1.0812		22.55	0.303407	0.988506		22.55	0.1574	1.01903
22.6	0.224952	1.0817		22.6	0.303432	0.989648		22.6	0.166235	1.01861
22.65	0.217562	1.08095		22.65	0.29223	0.990218		22.65	0.174675	1.0192
22.7	0.186146	1.07985		22.7	0.30665	0.991754		22.7	0.182387	1.01721
22.75	0.2107	1.07674		22.75	0.324726	0.992203		22.75	0.198344	1.01626
22.8	0.220682	1.07294		22.8	0.333268	0.993454		22.8	-0.225332	1.01661
22.85	0.231469	1.06915		22.85	0.330789	0.993456		22.85	-0.240112	1.01671
22.9	0.2479	1.07024		22.9	0.315972	0.993599		22.9	-0.256605	1.01565
22.95	0.238977	1.07275		22.95	0.298963	0.993495		22.95	-0.272397	1.01592
23	0.23545	1.07562		23	0.277827	0.992952		23	-0.274278	1.01598
23.05	0.227525	1.08192		23.05	0.252897	0.991503		23.05	-0.292269	1.01488
23.1	0.275402	1.0921		23.1	0.230699	0.992202		23.1	-0.31696	1.01403
23.15	0.24764	1.09422		23.15	0.223201	0.992579		23.15	-0.298059	1.0144
23.2	0.269559	1.09688		23.2	0.20448	0.992304		23.2	-0.327422	1.01497
23.25	0.292897	1.10333		23.25	0.202415	0.992687		23.25	-0.335989	1.0149
23.3	0.288338	1.10457		23.3	0.1663	0.994432		23.3	-0.365523	1.01458
23.35	0.314516	1.10001		23.35	0.145327	0.994294		23.35	-0.386661	1.0144
23.4	0.34058	1.1018		23.4	0.125132	0.994141		23.4	-0.401227	1.01369
23.45	0.338914	1.10414		23.45	0.0913799	0.99561		23.45	-0.406158	1.01357
23.5	0.354594	1.10156		23.5	0.0819014	0.994999		23.5	-0.406464	1.01323
23.55	0.352568	1.10369		23.55	0.0638363	0.993423		23.55	-0.401296	1.01171
23.6	0.353808	1.10382		23.6	0.0637034	0.993177		23.6	-0.396747	1.01149
23.65	0.369347	1.10084		23.65	0.0462263	0.992014		23.65	-0.386618	1.01096
23.7	0.39126	1.10028		23.7	0.0418708	0.990112		23.7	-0.402774	1.00984
23.75	0.391273	1.10143		23.75	0.0643788	0.98994		23.75	-0.3994	1.00925
23.8	0.318043	1.10245		23.8	0.0957136	0.988825		23.8	-0.386612	1.00954
23.85	0.283852	1.10853		23.85	0.107839	0.987135		23.85	-0.368316	1.00901
23.9	0.265923	1.11524		23.9	0.104307	0.987337		23.9	-0.366896	1.00967
23.95	0.270395	1.11896		23.95	0.104056	0.987251		23.95	-0.35438	1.00975
24	0.242427	1.12251		24	0.10056	0.986974		24	-0.331728	1.00939
24.05	0.219935	1.12477		24.05	0.0981797	0.987461		24.05	-0.321852	1.00937
24.1	0.234935	1.12436		24.1	0.0981613	0.988009		24.1	-0.306803	1.00951
24.15	0.185852	1.12322		24.15	0.111497	0.988158		24.15	-0.282197	1.00876
24.2	0.142425	1.12168		24.2	0.10584	0.98888		24.2	-0.29832	1.008
24.25	0.0916805	1.11971		24.25	0.100548	0.988645		24.25	-0.281197	1.008
24.3	0.064634	1.11754		24.3	0.100411	0.988592		24.3	-0.277915	1.00892
24.35	0.0475434	1.11594		24.35	0.101035	0.988576		24.35	-0.268391	1.01048
24.4	0.0336959	1.11323		24.4	0.100446	0.989167		24.4	-0.262517	1.01093
24.45	0.0404217	1.10836		24.45	0.102307	0.988151		24.45	-0.255378	1.01351
24.5	0.0366598	1.105		24.5	0.1015	0.988232		24.5	-0.249428	1.0146
24.55	0.0689136	1.10502		24.55	0.100911	0.987865		24.55	-0.247342	1.01596
24.6	-0.0999783	1.10586		24.6	0.100398	0.986753		24.6	-0.234206	1.01594
24.65	-0.0788393	1.10882		24.65	0.0974398	0.985721		24.65	-0.223049	1.01732
24.7	-0.0943278	1.11249		24.7	0.0903432	0.985596		24.7	-0.220827	1.01718
24.75	-0.182779	1.116		24.75	0.0646884	0.9847		24.75	-0.210135	1.01812
24.8	-0.169274	1.11752		24.8	0.0480016	0.984495		24.8	-0.21154	1.01834
24.85	-0.196764	1.11708		24.85	0.0111763	0.983546		24.85	-0.205616	1.01881
24.9	-0.191699	1.11321		24.9	0.0328939	0.983358		24.9	-0.205047	1.01931
24.95	-0.258484	1.11102		24.95	0.061387	0.982915		24.95	-0.198323	1.01893
25	-0.295242	1.10949		25	0.0981809	0.983941		25	-0.191663	1.02052
25.05	-0.319692	1.10749		25.05	0.13	0.98468		25.05	-0.191551	1.02031
25.1	-0.298399	1.10239		25.1	0.157699	0.987095		25.1	-0.194598	1.02102
25.15	-0.341974	1.10262		25.15	0.181986	0.987825		25.15	-0.188397	1.02084
25.2	-0.315191	1.10128		25.2	0.215122	0.988739		25.2	-0.18618	1.02279
25.25	-0.338368	1.09954		25.25	0.219803	0.990045		25.25	-0.181733	1.02268
25.3	-0.317407	1.09911		25.3	0.239352	0.991782		25.3	-0.177247	1.023
25.35	-0.311299	1.10092		25.35	0.252835	0.992673		25.35	-0.179001	1.02289
25.4	-0.328308	1.10173		25.4	0.246841	0.99328		25.4	-0.176902	1.02333
25.45	-0.359667	1.10325		25.45	0.242981	0.995024		25.45	-0.17144	1.02276
25.5	-0.354971	1.10364		25.5	0.240788	0.995198		25.5	-0.165094	1.02275
25.55	-0.355848	1.10319		25.55	0.238231	0.993745		25.55	-0.148361	1.02279
25.6	-0.370005	1.10436		25.6	0.234849	0.994104		25.6	-0.138843	1.02276
25.65	-0.326987	1.10274		25.65	0.230313	0.995362		25.65	-0.133302	1.02195
25.7	-0.349423	1.10086		25.7	0.224741	0.995712		25.7	-0.118533	1.02172
25.75	-0.349423	1.10077		25.75	0.222811	0.997398		25.75	-0.114405	1.02082
25.8	-0.282086	1.09936		25.8	0.200187	0.999943		25.8	-0.106657	1.02075
25.85	-0.297633	1.09659		25.85	0.185952	1.00121		25.85	-0.102596	1.0197
25.9	-0.268702	1.09705		25.9	0.152333	1.00123		25.9	-0.101761	1.0199
25.95	-0.270099	1.09632		25.95	0.119443	1.00181		25.95	-0.101221	1.01818
26	-0.207114	1.09488		26	0.0994997	1.0007		26	-0.0992425	1.0182
26.05	-0.177973	1.09525		26.05	0.0830723	1.0001		26.05	-0.0913555	1.01918
26.1	-0.154058	1.09466		26.1	0.0804805	0.998431		26.1	-0.0881885	1.01989
26.15	-0.16899	1.09229		26.15	0.0886617	0.997203		26.15	-0.0936031	1.02031
26.2	-0.129902	1.09184		26.2	0.104281	0.995686		26.2	-0.0825571	1.02126
26.25	-0.142457	1.08978		26.25	0.124244	0.994895		26.25	-0.0760537	1.0217
26.3	-0.11086	1.08456		26.3	0.13209	0.993991		26.3	-0.0722213	1.02059
26.35	-0.110949	1.0804		26.35	0.145607	0.993501		26.35	-0.0721518	1.01913
26.4	-0.107948	1.07529		26.4	0.151774	0.993589		26.4	-0.0830819	1.01805
26.45	-0.0788306	1.06835		26.45	0.141523	0.993407		26.45	-0.0869548	1.01738
26.5	-0.0729324	1.05959		26.5	0.136425	0.992968		26.5	-0.079357	1.01608
26.55	-0.0521353	1.05339		26.55	0.129291	0.992399		26.55	-0.0727477	1.01561
26.6	-0.0314105	1.04846		26.6	0.118667	0.993579		26.6	-0.0709169	1.01595
26.65	-0.0236422	1.04434		26.65	0.113154	0.993806		26.65	-0.0701591	1.01615
26.7	0	1.03964		26.7	0.107986	0.993941		26.7	-0.0685459	1.0167
26.75	0	1.03759		26.75	0.101588	0.993965		26.75	-0.06539	1.01706
26.8	0	1.03489		26.8	0.0990101	0.995218		26.8	-0.0623677	1.01661
26.85	0	1.03193		26.85	0.07985	0.994136		26.85	-0.0574796	1.01657
26.9	0	1.03047		26.9	0.0660532	0.993936		26.9	-0.0445698	1.01666
26.95	0	1.02951		26.95	0.0431386	0.99308		26.95	-0.0375399	1.01689
27	0	1.03151		27	0.0206567	0.991537		27	0.0412544	1.01608
27.05	0	1.03466		27.05	0.0093256	0.988991		27.05	0.0174582	1.01597
27.1	0	1.04087		27.1	0.0293915	0.987392		27.1	0.0621069	1.01551
27.15	0	1.05195		27.15	0.0566295	0.98603		27.15	0.0802665	1.01487
27.2	0	1.06477		27.2	0.0633327	0.985107		27.2	0.137905	1.01355
27.25	0	1.07539		27.25	0.0690891	0.985258		27.25	0.149544	1.01294
27.3	0	1.08671		27.3	0.073959	0.983998		27.3	0.151584	1.0126
27.35	0	1.09331		27.35	0.0730837	0.983085		27.35	0.185789	1.0123
27.4	0	1.09462		27.4	0.0724692	0.982706		27.4	0.202197	1.01113
27.45	0	1.09562		27.45	0.0701551	0.983421		27.45	0.233159	1.01126
27.5	0	1.09435		27.5	0.0705645	0.984541		27.5	0.263534	1.01058
27.55	0	1.09163		27.55	0.0707164	0.986386		27.55	0.266712	1.00947
27.6	0	1.09143		27.6	0.0918543	0.987567		27.6	0.269001	1.00983
27.65	0	1.09102		27.65	-0.117322	0.988348		27.65	0.283946	1.01032
27.7	0	1.0899		27.7	-0.132013	0.988332		27.7	0.297746	1.01041
27.75	0	1.0899		27.75	-0.178341	0.988349		27.75	0.29394	1.01095
27.8	0	1.08722		27.8	-0.212576	0.988448		27.8	0.292568	1.01103
27.85	0	1.08365		27.85	-0.229262	0.989015		27.85	0.296895	1.0108
27.9	0	1.08081		27.9	-0.259703	0.98973		27.9	0.316322	1.01067
27.95	0	1.0789		27.95	-0.278569	0.989801		27.95	0.316572	1.01041
28	0	1.07535		28	-0.31528	0.989285		28	0.300864	1.00965
28.05	0	1.07342		28.05	-0.332543	0.98855		28.05	0.279355	1.01046
28.1	0	1.07233		28.1	-0.328166	0.987479		28.1	0.300326	1.01047
28.15	0	1.06937		28.15	-0.345304	0.986389		28.15	0.293912	1.01053
28.2	0	1.06711		28.2	-0.375022	0.985312		28.2	0.285499	1.01159
28.25	0	1.06485		28.25	-0.418845	0.984482		28.25	0.241678	1.01186
28.3	0	1.0636		28.3	-0.423757	0.984117		28.3	0.220327	1.012
28.35	0	1.0611		28.35	-0.437063	0.984655		28.35	0.218673	1.01139
28.4	0	1.05814		28.4	-0.450268	0.984772		28.4	0.185325	1.01089
28.45	0	1.05512		28.45	-0.491636	0.985441		28.45	0.170334	1.0096
28.5	0	1.05375		28.5	-0.534337	0.985532		28.5	0.152346	1.01105
28.55	0	1.05282		28.55	-0.528687	0.985213		28.55	0.139573	1.01095
28.6	0.0347759	1.05162		28.6	-0.551259	0.984048		28.6	0.139809	1.01106
28.65	0.0725921	1.05209		28.65	-0.543733	0.984091		28.65	0.146465	1.01146
28.7	0.100327	1.05319		28.7	-0.541944	0.983763		28.7	0.127711	1.01115
28.75	0.118215	1.05688		28.75	-0.555012	0.982801		28.75	0.112588	1.01092
28.8	0.109296	1.06256		28.8	-0.538788	0.982771		28.8	0.117149	1.01061
28.85	0.154286	1.06873		28.85	-0.514523	0.982537		28.85	0.118682	1.01114
28.9	0.155352	1.08049		28.9	-0.511029	0.981055		28.9	0.11331	1.01086
28.95	0.16405	1.09154		28.95	-0.496976	0.980769		28.95	0.105597	1.01182
29	0.149114	1.10057		29	-0.485072	0.981879		29	0.0917659	1.01104
29.05	0.153965	1.10616		29.05	-0.459293	0.981512		29.05	0.0930015	1.01052
29.1	0.145159	1.11318		29.1	-0.442104	0.981805		29.1	0.103677	1.01027
29.15	0.124735	1.11423		29.15	-0.474894	0.981992		29.15	0.100334	1.01071
29.2	0.122925	1.11236		29.2	-0.476113	0.980997		29.2	0.104669	1.01022
29.25	0.125897	1.11337		29.25	-0.466016	0.980677		29.25	0.111182	1.00906
29.3	0.131781	1.10869		29.3	-0.422263	0.981119		29.3	0.119387	1.00967
29.35	0.137428	1.09716		29.35	-0.429136	0.981587		29.35	0.130343	1.01003
29.4	0.14403	1.08824		29.4	-0.422043	0.982488		29.4	0.140966	1.01102
29.45	0.145713	1.08233		29.45	-0.433451	0.983242		29.45	0.141624	1.01143
29.5	0.146021	1.08054		29.5	-0.404514	0.982337		29.5	0.150719	1.0133
29.55	0.146802	1.08462		29.55	-0.395321	0.982113		29.55	0.154451	1.01416
29.6	0.158147	1.09464		29.6	-0.401872	0.981354		29.6	0.156814	1.01451
29.65	0.142758	1.10056		29.65	-0.38554	0.980239		29.65	0.150412	1.01462
29.7	0.131353	1.10734		29.7	-0.389633	0.980349		29.7	0.142094	1.01524
29.75	0.126093	1.10789		29.75	-0.386592	0.981307		29.75	0.142814	1.01596
29.8	0.118068	1.1092		29.8	-0.372721	0.980954		29.8	0.15207	1.01543
29.85	0.122449	1.11157		29.85	-0.365823	0.981309		29.85	0.160192	1.01569
29.9	0.104543	1.11565		29.9	-0.369578	0.980918		29.9	0.161427	1.01522
29.95	0.114079	1.11705		29.95	-0.381152	0.980002		29.95	0.161035	1.01562
30	0.111421	1.11751		30	-0.386319	0.978838		30	0.157869	1.01519
30.05	0.115326	1.11801		30.05	-0.375975	0.979134		30.05	0.173348	1.01507
30.1	0.144089	1.1158		30.1	-0.361996	0.97854		30.1	0.173533	1.01388
30.15	0.148103	1.11105		30.15	-0.356365	0.979013		30.15	0.16208	1.01384
30.2	0.146375	1.10947		30.2	-0.347121	0.979468		30.2	0.166812	1.01366
30.25	0.142213	1.10703		30.25	-0.321125	0.980077		30.25	0.179374	1.01292
30.3	0.13994	1.10458		30.3	-0.302428	0.980207		30.3	0.173922	1.01314
30.35	0.136649	1.10256		30.35	-0.296099	0.980483		30.35	0.164878	1.01415
30.4	0.120816	1.10208		30.4	-0.273208	0.980315		30.4	0.163704	1.01433
30.45	0.104801	1.09865		30.45	-0.266777	0.980752		30.45	0.163565	1.01362
30.5	0.102417	1.09527		30.5	-0.238009	0.980899		30.5	0.172701	1.0139
30.55	0.101762	1.08987		30.55	-0.228675	0.980302		30.55	0.166198	1.01315
30.6	0.101356	1.08521		30.6	-0.200101	0.980051		30.6	0.153977	1.01392
30.65	0.0933997	1.08106		30.65	-0.190507	0.980165		30.65	0.149734	1.01328
30.7	0.0833391	1.07873		30.7	-0.178759	0.979848		30.7	0.169842	1.01301
30.75	0.0649107	1.07764		30.75	-0.159958	0.979751		30.75	0.184089	1.01343
30.8	0.044839	1.07762		30.8	-0.151407	0.980397		30.8	0.172373	1.01562
30.85	0.0382231	1.07824		30.85	-0.160848	0.980863		30.85	0.156325	1.01556
30.9	0.0369904	1.07814		30.9	0.15797	0.980869		30.9	0.143708	1.01655
30.95	0.0359247	1.07548		30.95	0.14506	0.980627		30.95	0.140399	1.01824
31	0.0266231	1.07245		31	0.141451	0.980232		31	0.16105	1.01923
31.05	0.0221608	1.07225		31.05	0.148782	0.979479		31.05	0.155468	1.01804
31.1	0.0187704	1.07001		31.1	0.183906	0.978613		31.1	0.128554	1.0169
31.15	0	1.06753		31.15	0.220742	0.978748		31.15	0.11945	1.0171
31.2	0	1.06622		31.2	0.241692	0.978622		31.2	0.127721	1.01574
31.25	0.0235896	1.0658		31.25	0.239323	0.978683		31.25	0.110118	1.01477
31.3	0.0233826	1.0638		31.3	0.24316	0.978112		31.3	0.108187	1.01496
31.35	0.0233826	1.06042		31.35	0.240353	0.977726		31.35	0.115922	1.01562
31.4	0.0233826	1.05686		31.4	0.253537	0.976349		31.4	0.120336	1.01438
31.45	0.0233826	1.05349		31.45	0.269628	0.97583		31.45	0.119918	1.01436
31.5	0.0233826	1.0535		31.5	0.246265	0.976008		31.5	0.126584	1.01394
31.55	0.0233826	1.05842		31.55	0.229775	0.977372		31.55	0.141429	1.01406
31.6	0.0233826	1.06693		31.6	0.20585	0.977201		31.6	0.138917	1.01438
31.65	0.0233826	1.07618		31.65	0.194911	0.978196		31.65	0.165836	1.01528
31.7	0.0233826	1.08502		31.7	0.194752	0.978538		31.7	0.168471	1.01518
31.75	0.0233826	1.08749		31.75	0.170144	0.977812		31.75	0.172874	1.01509
31.8	0.0233826	1.08391		31.8	0.145775	0.976968		31.8	0.197792	1.01455
31.85	0.0233826	1.08005		31.85	0.129556	0.977442		31.85	0.200518	1.01293
31.9	0.0233826	1.07534		31.9	0.125018	0.977191		31.9	0.222504	1.01178
31.95	0.0233826	1.07053		31.95	0.133636	0.976847		31.95	0.237228	1.01123
32	0.0233826	1.0669		32	0.153102	0.977547		32	0.241475	1.00989
32.05	0.0233826	1.06254		32.05	0.174755	0.977679		32.05	0.241541	1.00986
32.1	0.0233826	1.05677		32.1	0.194778	0.978268		32.1	0.241862	1.01063
32.15	0.0233826	1.05142		32.15	0.206257	0.979243		32.15	0.262546	1.01083
32.2	0.0233826	1.04639		32.2	0.218991	0.980869		32.2	0.274414	1.01166
32.25	0.0233826	1.04108		32.25	0.224128	0.981651		32.25	0.275336	1.01349
32.3	0.00197328	1.0344		32.3	0.22839	0.982589		32.3	0.255461	1.01347
32.35	0	1.02915		32.35	0.245913	0.983838		32.35	0.26106	1.01372
32.4	0	1.0248		32.4	0.24988	0.983557		32.4	0.251759	1.01468
32.45	0	1.02078		32.45	0.252449	0.983437		32.45	0.245138	1.01524
32.5	0	1.01752		32.5	0.25132	0.983613		32.5	0.228335	1.01591
32.55	0	1.01932		32.55	0.254549	0.982847		32.55	0.215313	1.01624
32.6	0	1.02086		32.6	0.260486	0.981981		32.6	0.182845	1.01603
32.65	0	1.02204		32.65	0.249917	0.982379		32.65	0.191052	1.01498
32.7	0	1.02314		32.7	0.232271	0.981308		32.7	0.179397	1.01416
32.75	0	1.02426		32.75	0.227369	0.980207		32.75	0.192817	1.0132
32.8	0	1.02255		32.8	0.222592	0.980405		32.8	0.200579	1.01233
32.85	0	1.02109		32.85	0.201092	0.979978		32.85	0.177986	1.0129
32.9	0	1.01967		32.9	0.196526	0.979543		32.9	0.187066	1.01447
32.95	0	1.01907		32.95	0.186409	0.980356		32.95	0.187937	1.01523
33	0	1.01891		33	0.176954	0.980875		33	0.183934	1.01507
33.05	0	1.02031		33.05	0.163369	0.981067		33.05	0.195929	1.01654
33.1	0	1.0221		33.1	0.143663	0.981093		33.1	0.21162	1.01624
33.15	0	1.02278		33.15	0.120726	0.981239		33.15	0.227628	1.01569
33.2	0	1.02379		33.2	0.103951	0.980901		33.2	0.220814	1.01445
33.25	0	1.02446		33.25	0.0928477	0.980386		33.25	0.209087	1.0137
33.3	0	1.02585		33.3	0.0918342	0.980341		33.3	0.206916	1.01313
33.35	0	1.0266		33.35	0.0901651	0.980854		33.35	0.206	1.01344
33.4	0	1.02954		33.4	0.0865379	0.98026		33.4	0.213167	1.01328
33.45	0	1.03163		33.45	0.0861898	0.980553		33.45	0.235542	1.01432
33.5	0	1.03442		33.5	0.0833808	0.981866		33.5	0.231172	1.01592
33.55	0	1.03542		33.55	0.0851798	0.983128		33.55	0.210982	1.01651
33.6	0.0204185	1.03749		33.6	0.0857146	0.983507		33.6	0.190205	1.01725
33.65	0.0132275	1.03959		33.65	0.0792333	0.984937		33.65	0.18854	1.01765
33.7	0.0139534	1.04252		33.7	0.0790461	0.985542		33.7	0.192021	1.01881
33.75	0.0127384	1.04752		33.75	0.072872	0.985402		33.75	0.186501	1.01967
33.8	0.0116678	1.0537		33.8	0.0767287	0.98507		33.8	0.190914	1.02014
33.85	0.0100133	1.06028		33.85	0.0771463	0.985014		33.85	0.190759	1.02083
33.9	0.00937055	1.06808		33.9	0.0812245	0.98497		33.9	0.208155	1.0212
33.95	0.00975847	1.07765		33.95	0.0813049	0.984636		33.95	0.193657	1.02038
34	0.00969845	1.086		34	0.0744981	0.984398		34	0.169661	1.01929
34.05	0.00969845	1.09321		34.05	0.0743185	0.984966		34.05	0.164199	1.01989
34.1	0.0157768	1.09915		34.1	0.0812182	0.985792		34.1	0.147295	1.01915
34.15	0.0172351	1.10305		34.15	0.0812362	0.985978		34.15	0.125999	1.01955
34.2	0.00969845	1.10358		34.2	0.0787121	0.986753		34.2	0.105787	1.02065
34.25	0.00612644	1.10362		34.25	0.0779158	0.987154		34.25	0.10045	1.0213
34.3	0.018415	1.10309		34.3	0.0739628	0.986221		34.3	0.0991528	1.02164
34.35	0.021657	1.10127		34.35	0.0762249	0.986169		34.35	0.0822679	1.0227
34.4	0.0371736	1.09902		34.4	0.0802558	0.986277		34.4	0.0656959	1.02288
34.45	0.0702533	1.098		34.45	0.0898531	0.98594		34.45	0.0405866	1.02255
34.5	0.0702533	1.09703		34.5	0.0940329	0.985524		34.5	0.0364239	1.02331
34.55	0.0702533	1.09449		34.55	0.111444	0.985262		34.55	-0.0704496	1.0225
34.6	0.0702533	1.09537		34.6	0.113634	0.985772		34.6	-0.0746162	1.02147
34.65	0.0676834	1.09579		34.65	0.124248	0.985639		34.65	-0.106996	1.02169
34.7	0.0790451	1.09581		34.7	0.134087	0.986594		34.7	-0.115871	1.02142
34.75	0.0897559	1.09385		34.75	0.145419	0.988074		34.75	-0.130113	1.0204
34.8	0.107052	1.0926		34.8	0.146853	0.99033		34.8	-0.157509	1.01923
34.85	0.111897	1.0909		34.85	0.137507	0.990576		34.85	-0.197822	1.01822
34.9	0.120535	1.09197		34.9	0.139909	0.992431		34.9	-0.23504	1.01738
34.95	0.150147	1.09302		34.95	0.134042	0.992697		34.95	-0.2765	1.01674
35	0.165439	1.09454		35	0.130011	0.992531		35	-0.279881	1.01673
35.05	0.155067	1.09749		35.05	0.1282	0.990815		35.05	-0.282813	1.01738
35.1	0.178315	1.09945		35.1	0.135177	0.99018		35.1	-0.293096	1.01763
35.15	0.198454	1.09845		35.15	0.142785	0.988267		35.15	-0.293068	1.01674
35.2	0.213842	1.09677		35.2	0.15361	0.987553		35.2	-0.287349	1.01527
35.25	0.196547	1.0961		35.25	0.167238	0.986131		35.25	-0.284288	1.01413
35.3	0.219897	1.0957		35.3	0.171131	0.986833		35.3	-0.283592	1.01396
35.35	0.233239	1.09419		35.35	0.179446	0.986796		35.35	-0.28194	1.01447
35.4	0.224216	1.09296		35.4	0.185793	0.986984		35.4	-0.26085	1.01465
35.45	0.234136	1.08755		35.45	0.198562	0.987112		35.45	-0.238967	1.0157
35.5	0.208469	1.08585		35.5	0.203807	0.988187		35.5	-0.219897	1.01643
35.55	0.223506	1.08091		35.55	0.19629	0.987418		35.55	-0.201861	1.01594
35.6	0.238716	1.08108		35.6	0.186286	0.988592		35.6	-0.182539	1.01515
35.65	0.240168	1.0821		35.65	0.179102	0.990366		35.65	-0.175974	1.01568
35.7	0.261834	1.08219		35.7	0.175224	0.991001		35.7	-0.153943	1.01568
35.75	0.265439	1.07906		35.75	0.170508	0.990532		35.75	-0.150868	1.01406
35.8	0.295403	1.0776		35.8	0.168335	0.99097		35.8	-0.14985	1.01444
35.85	0.271317	1.07785		35.85	0.149622	0.990161		35.85	-0.140586	1.01477
35.9	0.300809	1.07748		35.9	0.126286	0.98839		35.9	-0.132651	1.01379
35.95	0.29486	1.07842		35.95	0.102492	0.987085		35.95	-0.132101	1.01323
36	0.292005	1.07886		36	0.0789095	0.987399		36	-0.146915	1.01404
36.05	0.288466	1.08637		36.05	0.0689007	0.987786		36.05	-0.157722	1.01409
36.1	0.301303	1.08806		36.1	0.0652411	0.987797		36.1	-0.175879	1.01345
36.15	0.302089	1.08973		36.15	0.0763692	0.988442		36.15	-0.191377	1.01403
36.2	0.3257	1.09639		36.2	0.0904668	0.989718		36.2	-0.201596	1.01295
36.25	0.305944	1.10226		36.25	0.0992194	0.990303		36.25	-0.218249	1.0138
36.3	0.310911	1.10079		36.3	0.11458	0.99045		36.3	-0.232073	1.01265
36.35	0.287749	1.09864		36.35	0.124695	0.990587		36.35	-0.242346	1.01216
36.4	0.275719	1.09964		36.4	0.128699	0.991211		36.4	-0.256454	1.01081
36.45	0.315597	1.09897		36.45	0.144263	0.990944		36.45	-0.265545	1.01179
36.5	0.320863	1.09686		36.5	0.162488	0.990355		36.5	-0.280639	1.01116
36.55	0.323285	1.09685		36.55	0.169561	0.989959		36.55	-0.322813	1.01169
36.6	0.336526	1.09883		36.6	0.156714	0.989761		36.6	-0.339533	1.01282
36.65	0.310013	1.09876		36.65	0.144524	0.989758		36.65	-0.36825	1.01353
36.7	0.328288	1.09118		36.7	0.147199	0.989056		36.7	-0.391319	1.01385
36.75	0.304674	1.09374		36.75	0.159185	0.989988		36.75	-0.3929	1.01383
36.8	0.328709	1.09655		36.8	0.165781	0.990718		36.8	-0.424516	1.01363
36.85	0.307669	1.09522		36.85	0.173787	0.991655		36.85	-0.45351	1.01356
36.9	0.331004	1.08969		36.9	0.168342	0.99195		36.9	-0.481396	1.01302
36.95	0.316288	1.0989		36.95	0.16052	0.993032		36.95	-0.482066	1.013
37	0.333454	1.09988		37	0.141112	0.994131		37	-0.472574	1.01168
37.05	0.314833	1.1009		37.05	0.127451	0.994256		37.05	-0.476299	1.01158
37.1	0.324542	1.10408		37.1	0.116573	0.994044		37.1	-0.496134	1.01112
37.15	0.315008	1.11008		37.15	0.102306	0.994096		37.15	-0.49516	1.01196
37.2	0.300022	1.10947		37.2	0.094763	0.994643		37.2	-0.471507	1.01104
37.25	0.297332	1.10983		37.25	0.0891561	0.992974		37.25	-0.486222	1.0117
37.3	0.301635	1.10953		37.3	0.111199	0.992797		37.3	-0.467234	1.01115
37.35	0.308169	1.11042		37.35	0.132155	0.993501		37.35	-0.468148	1.0112
37.4	0.308063	1.11284		37.4	0.14005	0.993237		37.4	-0.444066	1.00977
37.45	0.292826	1.11553		37.45	0.161378	0.992974		37.45	-0.431699	1.00967
37.5	0.267933	1.11632		37.5	0.173902	0.993204		37.5	-0.42008	1.00939
37.55	0.254876	1.11725		37.55	0.171759	0.994038		37.55	-0.403822	1.00874
37.6	0.240318	1.11736		37.6	0.175708	0.994437		37.6	-0.361372	1.00704
37.65	0.236189	1.11798		37.65	0.195739	0.995142		37.65	-0.363248	1.00592
37.7	0.225945	1.11911		37.7	0.221446	0.996321		37.7	-0.346927	1.00619
37.75	0.224394	1.12107		37.75	0.245789	0.996279		37.75	-0.326232	1.00578
37.8	0.226939	1.12313		37.8	0.258732	0.995475		37.8	-0.324796	1.00634
37.85	0.227862	1.12633		37.85	0.257355	0.994883		37.85	-0.295794	1.0058
37.9	0.203158	1.12837		37.9	0.257312	0.993756		37.9	-0.261222	1.00659
37.95	0.211971	1.12953		37.95	0.260695	0.992985		37.95	-0.227742	1.00681
38	0.22805	1.13046		38	0.2615	0.993762		38	-0.213546	1.00763
38.05	0.228226	1.12967		38.05	0.26214	0.994475		38.05	-0.1973	1.00758
38.1	0.227167	1.12868		38.1	0.26122	0.994299		38.1	-0.164263	1.00852
38.15	0.212417	1.12648		38.15	0.262869	0.994248		38.15	-0.129299	1.00874
38.2	0.210325	1.12562		38.2	0.262228	0.993691		38.2	-0.100096	1.00746
38.25	0.224686	1.12381		38.25	0.262062	0.993031		38.25	-0.0925111	1.00655
38.3	0.223086	1.12514		38.3	0.258426	0.993596		38.3	-0.0802263	1.00656
38.35	0.240496	1.12581		38.35	0.239235	0.992742		38.35	-0.0936511	1.00693
38.4	0.223395	1.12762		38.4	0.2123	0.992798		38.4	0.102077	1.00705
38.45	0.209344	1.12916		38.45	0.201685	0.992638		38.45	0.100577	1.00763
38.5	0.213791	1.13144		38.5	0.163028	0.992557		38.5	0.12154	1.00747
38.55	0.214898	1.12939		38.55	0.137377	0.991904		38.55	0.140374	1.00615
38.6	0.212224	1.1271		38.6	0.119636	0.992246		38.6	0.156524	1.00555
38.65	0.211957	1.12532		38.65	0.11697	0.992823		38.65	0.162256	1.00417
38.7	0.212139	1.12314		38.7	0.116843	0.993163		38.7	0.173377	1.00379
38.75	0.207937	1.12121		38.75	0.100436	0.993627		38.75	0.173618	1.00319
38.8	0.1944	1.1225		38.8	0.102684	0.99264		38.8	0.182072	1.00318
38.85	0.180675	1.12405		38.85	0.104114	0.99137		38.85	0.195358	1.00202
38.9	0.187877	1.12461		38.9	0.110957	0.989757		38.9	0.198262	1.0022
38.95	0.215366	1.12594		38.95	-0.139369	0.988247		38.95	0.196816	1.00098
39	0.201873	1.12761		39	-0.157758	0.98575		39	0.197265	1.00117
39.05	0.202183	1.12618		39.05	-0.183429	0.983264		39.05	0.213701	1.00128
39.1	0.194778	1.12693		39.1	-0.197104	0.982383		39.1	0.231358	1.0019
39.15	0.187837	1.12562		39.15	-0.199352	0.981672		39.15	0.225916	1.00167
39.2	0.204019	1.12449		39.2	-0.202292	0.980799		39.2	0.219548	1.00268
39.25	0.210705	1.11982		39.25	-0.202292	0.980458		39.25	0.21724	1.00209
39.3	0.218784	1.12205		39.3	-0.202292	0.981158		39.3	0.208636	1.00222
39.35	0.223713	1.1139		39.35	-0.199821	0.981201		39.35	0.202473	1.00172
39.4	0.224335	1.11259		39.4	-0.201327	0.980248		39.4	0.178215	1.00209
39.45	0.221812	1.11298		39.45	-0.201318	0.978894		39.45	0.170607	1.00145
39.5	0.229706	1.1159		39.5	-0.203055	0.978491		39.5	0.153709	1.00211
39.55	0.229189	1.11607		39.55	-0.195131	0.97754		39.55	0.169355	1.00129
39.6	0.23358	1.12223		39.6	-0.192638	0.976013		39.6	0.150215	1.00247
39.65	0.238806	1.12372		39.65	-0.18817	0.975313		39.65	0.128718	1.00425
39.7	0.249085	1.12234		39.7	-0.189152	0.974983		39.7	0.122033	1.00507
39.75	0.233994	1.12037		39.75	-0.185735	0.97437		39.75	0.122627	1.00552
39.8	0.232942	1.11864		39.8	-0.164358	0.973522		39.8	0.120604	1.00738
39.85	0.241291	1.11859		39.85	-0.156756	0.972398		39.85	0.111197	1.0078
39.9	0.232405	1.11743		39.9	-0.125724	0.971301		39.9	0.0990889	1.00775
39.95	0.206164	1.11608		39.95	-0.115879	0.970167		39.95	0.107008	1.00852
40	0.200044	1.11773		40	-0.0735146	0.969958		40	0.112714	1.00973
40.05	0.222175	1.11869		40.05	-0.0588027	0.969489		40.05	0.132068	1.0098
40.1	0.227215	1.11784		40.1	-0.0533153	0.97021		40.1	0.139925	1.00995
40.15	0.250873	1.11925		40.15	-0.0586773	0.971521		40.15	0.135404	1.00991
40.2	0.264823	1.11956		40.2	-0.0949619	0.972022		40.2	0.138572	1.00996
40.25	0.260366	1.12026		40.25	-0.135386	0.972412		40.25	0.143866	1.00877
40.3	0.277338	1.12018		40.3	-0.133996	0.973084		40.3	0.160439	1.009
40.35	0.28284	1.12072		40.35	-0.13338	0.973972		40.35	0.172774	1.00923
40.4	0.258446	1.12038		40.4	-0.134616	0.974178		40.4	0.172389	1.00968
40.45	0.264702	1.12184		40.45	-0.147693	0.974174		40.45	0.178475	1.01036
40.5	0.285089	1.12051		40.5	-0.162207	0.972943		40.5	0.197841	1.01175
40.55	0.306424	1.11829		40.55	-0.169154	0.972417		40.55	0.207992	1.0116
40.6	0.317586	1.1162		40.6	-0.179573	0.973165		40.6	0.219974	1.01128
40.65	0.310871	1.11546		40.65	0.192683	0.974153		40.65	0.222138	1.01119
40.7	0.301506	1.1142		40.7	0.194479	0.975031		40.7	0.223472	1.01124
40.75	0.301683	1.11413		40.75	0.195581	0.977021		40.75	0.243718	1.01163
40.8	0.306924	1.1141		40.8	0.194164	0.978924		40.8	0.251385	1.01199
40.85	0.290857	1.11584		40.85	0.200801	0.978308		40.85	0.262732	1.01332
40.9	0.273682	1.11564		40.9	0.215874	0.977733		40.9	0.243909	1.01355
40.95	0.290587	1.11594		40.95	0.234581	0.978187		40.95	0.233769	1.01359
41	0.291999	1.11553		41	0.248297	0.978309		41	0.20488	1.01333
41.05	0.282558	1.11538		41.05	0.259957	0.978478		41.05	0.196933	1.01313
41.1	0.247126	1.11602		41.1	0.257761	0.978549		41.1	0.169259	1.01219
41.15	0.250015	1.11628		41.15	0.271943	0.978329		41.15	0.154147	1.01226
41.2	0.226417	1.1162		41.2	0.304519	0.978073		41.2	0.175937	1.01231
41.25	0.214646	1.11641		41.25	0.271564	0.977713		41.25	0.206825	1.01211
41.3	0.210236	1.11615		41.3	0.236236	0.977178		41.3	0.215713	1.01239
41.35	0.204478	1.11436		41.35	0.22352	0.976508		41.35	0.215491	1.01352
41.4	0.191435	1.11463		41.4	0.23535	0.977394		41.4	0.215757	1.0145
41.45	0.202163	1.11332		41.45	0.258352	0.978575		41.45	0.225177	1.01536
41.5	0.20812	1.11213		41.5	0.28337	0.979531		41.5	0.22527	1.0154
41.55	0.214271	1.10902		41.55	0.295627	0.979897		41.55	0.232318	1.01559
41.6	0.203088	1.10572		41.6	0.310553	0.981691		41.6	0.249316	1.01592
41.65	0.209568	1.10313		41.65	0.324922	0.981196		41.65	0.281562	1.01548
41.7	0.217664	1.10251		41.7	0.343049	0.981059		41.7	0.292262	1.01515
41.75	0.203523	1.10228		41.75	0.376188	0.980449		41.75	0.314272	1.01653
41.8	0.203865	1.10376		41.8	0.41177	0.980991		41.8	0.310925	1.01921
41.85	0.211289	1.10767		41.85	0.413094	0.980877		41.85	0.30327	1.01977
41.9	0.232886	1.10419		41.9	0.440372	0.981238		41.9	0.308848	1.0203
41.95	0.243863	1.10419		41.95	0.45674	0.982463		41.95	0.330499	1.02072
42	0.255912	1.10499		42	0.466321	0.984087		42	0.340715	1.01983
42.05	0.27046	1.10808		42.05	0.476469	0.985712		42.05	0.346481	1.01769
42.1	0.277803	1.10864		42.1	0.483329	0.988143		42.1	0.361929	1.01649
42.15	0.265461	1.11489		42.15	0.484199	0.989878		42.15	0.379676	1.01477
42.2	0.252671	1.11656		42.2	0.457728	0.990032		42.2	0.375861	1.01404
42.25	0.265055	1.11755		42.25	0.426817	0.989266		42.25	0.368067	1.01416
42.3	0.246195	1.11629		42.3	0.422118	0.988026		42.3	0.355722	1.01385
42.35	0.213601	1.11604		42.35	0.435129	0.98594		42.35	0.361214	1.0142
42.4	0.212285	1.11514		42.4	0.455441	0.984658		42.4	0.358132	1.01521
42.45	0.200598	1.11506		42.45	0.459117	0.982911		42.45	0.351302	1.01555
42.5	0.230254	1.11361		42.5	0.449827	0.981835		42.5	0.354703	1.01573
42.55	0.241764	1.11203		42.55	0.439421	0.98061		42.55	0.373779	1.01618
42.6	0.213105	1.10939		42.6	0.439222	0.979912		42.6	0.36951	1.01597
42.65	0.207308	1.10666		42.65	0.418467	0.978676		42.65	0.366446	1.01644
42.7	0.210765	1.10374		42.7	0.403317	0.978847		42.7	0.35325	1.01706
42.75	0.212513	1.10079		42.75	0.396772	0.9793		42.75	0.34153	1.01711
42.8	0.259479	1.09998		42.8	0.355024	0.980176		42.8	0.320311	1.01734
42.85	0.28536	1.09908		42.85	0.32967	0.981034		42.85	0.314224	1.0184
42.9	0.305189	1.09729		42.9	0.346939	0.981084		42.9	0.314795	1.01876
42.95	0.31266	1.099		42.95	0.314504	0.981198		42.95	0.308687	1.01881
43	0.345764	1.10044		43	0.288449	0.981455		43	0.30079	1.0196
43.05	0.339711	1.10028		43.05	0.278047	0.981068		43.05	0.283168	1.0209
43.1	0.333859	1.10105		43.1	0.267442	0.980358		43.1	0.27405	1.02119
43.15	0.348499	1.10337		43.15	0.251776	0.980345		43.15	0.268879	1.0211
43.2	0.372825	1.10172		43.2	0.251776	0.98054		43.2	0.257107	1.02078
43.25	0.400476	1.10171		43.25	0.2507	0.980201		43.25	0.269866	1.0211
43.3	0.393461	1.10286		43.3	0.250566	0.980101		43.3	0.258247	1.02083
43.35	0.412514	1.10236		43.35	0.233322	0.979559		43.35	0.254937	1.02095
43.4	0.444133	1.10276		43.4	0.212707	0.980255		43.4	0.254748	1.02089
43.45	0.414035	1.10387		43.45	0.19373	0.979402		43.45	0.243351	1.02159
43.5	0.422795	1.10526		43.5	0.175687	0.979058		43.5	0.241411	1.02147
43.55	0.398969	1.10596		43.55	0.171278	0.97751		43.55	0.235267	1.02181
43.6	0.371018	1.10752		43.6	0.15091	0.977076		43.6	0.233603	1.02191
43.65	0.383168	1.11094		43.65	0.145033	0.976451		43.65	0.232518	1.0223
43.7	0.404818	1.11378		43.7	0.127586	0.976178		43.7	0.224024	1.02194
43.75	0.396036	1.11171		43.75	0.135343	0.976231		43.75	0.212542	1.02164
43.8	0.384161	1.11193		43.8	0.0975315	0.978156		43.8	0.190853	1.02067
43.85	0.372863	1.11354		43.85	0.127343	0.978955		43.85	0.180272	1.01999
43.9	0.357024	1.11365		43.9	0.128081	0.980288		43.9	0.159027	1.02002
43.95	0.353249	1.11519		43.95	0.122854	0.980663		43.95	0.125634	1.02103
44	0.351311	1.12287		44	0.12779	0.980406		44	0.10547	1.02178
44.05	0.346828	1.12593		44.05	0.132056	0.979672		44.05	0.0913316	1.02297
44.1	0.352304	1.12815		44.1	0.133527	0.979064		44.1	0.0901642	1.02358
44.15	0.335346	1.12957		44.15	0.137784	0.977918		44.15	0.0888179	1.02483
44.2	0.325522	1.13045		44.2	0.139471	0.977121		44.2	0.068818	1.02562
44.25	0.321874	1.12886		44.25	0.131392	0.976019		44.25	0.0593032	1.02657
44.3	0.296823	1.12853		44.3	0.128172	0.975664		44.3	0.0414847	1.02762
44.35	0.287642	1.12965		44.35	0.116639	0.975944		44.35	0.0347643	1.02905
44.4	0.266564	1.13138		44.4	0.117844	0.974263		44.4	0.0316032	1.02931
44.45	0.27365	1.13278		44.45	0.130686	0.973685		44.45	0.0348957	1.02942
44.5	0.243413	1.13566		44.5	0.15591	0.973055		44.5	0.0348189	1.02962
44.55	0.222553	1.13922		44.55	0.164648	0.971861		44.55	0.0352004	1.02931
44.6	0.213612	1.1399		44.6	0.166342	0.970715		44.6	0.0352005	1.02864
44.65	0.22603	1.14199		44.65	0.177457	0.970585		44.65	0.020714	1.02832
44.7	0.211173	1.14371		44.7	0.191925	0.97098		44.7	0.0149737	1.02836
44.75	0.210153	1.14401		44.75	0.200839	0.971239		44.75	0.01477	1.02856
44.8	0.225694	1.1458		44.8	0.194443	0.971895		44.8	0.0161497	1.0285
44.85	0.247266	1.15157		44.85	0.191409	0.971878		44.85	0.0162545	1.02846
44.9	0.239517	1.15245		44.9	0.201863	0.973323		44.9	0.0161497	1.02919
44.95	0.248227	1.15238		44.95	0.217553	0.972669		44.95	0.0178399	1.02881
45	0.224321	1.15561		45	0.221783	0.973028		45	0.0164545	1.02879
45.05	0.213473	1.15698		45.05	0.204367	0.972769		45.05	0.0170904	1.02861
45.1	0.204611	1.1565		45.1	0.184808	0.973404		45.1	0.0177581	1.02864
45.15	0.201218	1.15743		45.15	0.156966	0.972934		45.15	0.0217284	1.02728
45.2	0.210634	1.15747		45.2	0.159605	0.973857		45.2	0.0354117	1.02739
45.25	0.215711	1.15288		45.25	0.171911	0.973283		45.25	0.050109	1.02681
45.3	0.208728	1.15162		45.3	0.184839	0.973065		45.3	0.052687	1.02758
45.35	0.216206	1.15125		45.35	0.183555	0.971993		45.35	0.0503927	1.02766
45.4	0.197762	1.15398		45.4	0.188035	0.971096		45.4	0.0512673	1.0286
45.45	0.181435	1.15592		45.45	0.206031	0.970124		45.45	0.0703327	1.02947
45.5	0.178764	1.16016		45.5	0.205706	0.97077		45.5	0.0748121	1.03026
45.55	0.174477	1.16138		45.55	0.197689	0.971175		45.55	0.0738669	1.03039
45.6	0.169182	1.15922		45.6	0.21075	0.971764		45.6	0.0739308	1.03094
45.65	0.156421	1.15512		45.65	0.23138	0.973014		45.65	0.0749141	1.03029
45.7	0.144485	1.15507		45.7	0.214407	0.974811		45.7	0.0878737	1.0295
45.75	0.134394	1.15453		45.75	0.199388	0.975851		45.75	0.0988143	1.02898
45.8	0.117766	1.15529		45.8	0.20176	0.975798		45.8	0.0954943	1.02825
45.85	0.103875	1.15808		45.85	0.224764	0.976483		45.85	0.0952632	1.02808
45.9	0.0978047	1.15993		45.9	0.240183	0.976857		45.9	0.107041	1.02894
45.95	0.103566	1.16019		45.95	0.232225	0.977368		45.95	0.125727	1.02921
46	0.105119	1.1586		46	0.237341	0.977286		46	0.128451	1.02949
46.05	0.109656	1.15553		46.05	0.258639	0.978547		46.05	0.127424	1.02968
46.1	0.126166	1.15318		46.1	0.299544	0.980551		46.1	0.145135	1.02826
46.15	0.136104	1.15117		46.15	0.311063	0.98148		46.15	0.167395	1.02787
46.2	0.161398	1.15069		46.2	0.336648	0.981706		46.2	0.162942	1.02802
46.25	0.19356	1.15033		46.25	0.325842	0.982568		46.25	0.145106	1.0269
46.3	0.222953	1.14857		46.3	0.322101	0.982382		46.3	0.127763	1.02621
46.35	0.249021	1.14614		46.35	0.332376	0.982468		46.35	0.123079	1.02684
46.4	0.282512	1.14588		46.4	0.349116	0.981527		46.4	0.124462	1.02767
46.45	0.315329	1.14241		46.45	0.35485	0.982337		46.45	0.12493	1.02656
46.5	0.312939	1.13914		46.5	0.343501	0.982225		46.5	0.106292	1.02638
46.55	0.349788	1.14129		46.55	0.331025	0.981976		46.55	0.109834	1.02674
46.6	0.385446	1.14246		46.6	0.323992	0.981842		46.6	0.128101	1.02796
46.65	0.412267	1.14054		46.65	0.319774	0.982629		46.65	0.1449	1.02685
46.7	0.427396	1.14257		46.7	0.317123	0.98018		46.7	0.146555	1.02712
46.75	0.474292	1.14586		46.75	0.319648	0.978274		46.75	0.129692	1.0281
46.8	0.46996	1.14724		46.8	0.313065	0.978751		46.8	0.120225	1.02869
46.85	0.49861	1.14527		46.85	0.293738	0.977056		46.85	0.124675	1.02757
46.9	0.528189	1.14238		46.9	0.277106	0.975703		46.9	0.136909	1.02787
46.95	0.536903	1.14274		46.95	0.265867	0.976725		46.95	0.144521	1.02757
47	0.513788	1.14213		47	0.266368	0.977554		47	0.129172	1.02782
47.05	0.525498	1.14055		47.05	0.259419	0.977536		47.05	0.123557	1.02737
47.1	0.543721	1.14199		47.1	0.257462	0.977723		47.1	0.126615	1.02781
47.15	0.551292	1.1446		47.15	0.241258	0.978027		47.15	0.129556	1.02703
47.2	0.533609	1.14223		47.2	0.244382	0.977724		47.2	0.128596	1.02778
47.25	0.531419	1.13888		47.25	0.238625	0.979079		47.25	0.137417	1.02751
47.3	0.524134	1.13597		47.3	0.253286	0.979973		47.3	0.13595	1.02777
47.35	0.511824	1.13492		47.35	0.254548	0.979403		47.35	0.148924	1.02782
47.4	0.50427	1.13342		47.4	0.251378	0.980465		47.4	0.164142	1.02879
47.45	0.479539	1.1318		47.45	0.247376	0.980963		47.45	0.173586	1.02844
47.5	0.472092	1.13206		47.5	0.262187	0.979714		47.5	0.183216	1.02833
47.55	0.485327	1.13259		47.55	0.28574	0.978887		47.55	0.215242	1.02921
47.6	0.462005	1.13177		47.6	0.309399	0.978737		47.6	0.221141	1.0303
47.65	0.441679	1.12726		47.65	0.310278	0.977195		47.65	0.226192	1.031
47.7	0.432097	1.12058		47.7	0.328351	0.976404		47.7	0.232589	1.03142
47.75	0.425306	1.11887		47.75	0.335492	0.97667		47.75	0.268292	1.0313
47.8	0.40196	1.11718		47.8	0.328855	0.975963		47.8	0.282238	1.03051
47.85	0.421147	1.11863		47.85	0.309633	0.975703		47.85	0.297715	1.03148
47.9	0.386311	1.12547		47.9	0.286068	0.976911		47.9	0.303401	1.03218
47.95	0.374707	1.13389		47.95	0.261264	0.977628		47.95	0.307623	1.03345
48	0.370546	1.13852		48	0.273467	0.978799		48	0.304987	1.03527
48.05	0.385305	1.13948		48.05	0.269164	0.980562		48.05	0.298544	1.0362
48.1	0.357408	1.13696		48.1	0.26584	0.983068		48.1	0.301251	1.03585
48.15	0.328465	1.13708		48.15	0.260379	0.984112		48.15	0.317843	1.03595
48.2	0.299138	1.13553		48.2	0.265961	0.984878		48.2	0.313752	1.03468
48.25	0.321328	1.13333		48.25	0.264538	0.985628		48.25	0.292324	1.03162
48.3	0.299319	1.13384		48.3	0.247162	0.985301		48.3	0.285769	1.03227
48.35	0.282395	1.13767		48.35	0.242682	0.984879		48.35	0.297684	1.03245
48.4	0.263327	1.13587		48.4	0.250697	0.984513		48.4	0.305986	1.03255
48.45	0.245436	1.13748		48.45	0.273229	0.985176		48.45	0.285561	1.03354
48.5	0.249232	1.14007		48.5	0.279963	0.98496		48.5	0.274337	1.03715
48.55	0.234454	1.14211		48.55	0.279754	0.98562		48.55	0.268214	1.03747
48.6	0.22059	1.14107		48.6	0.2767	0.985457		48.6	0.250538	1.03791
48.65	0.211166	1.1422		48.65	0.257999	0.98531		48.65	0.243725	1.03902
48.7	0.202466	1.14212		48.7	0.295214	0.983849		48.7	0.218765	1.04002
48.75	0.194806	1.14171		48.75	0.285408	0.982032		48.75	0.194917	1.03971
48.8	0.193401	1.14226		48.8	0.273982	0.982222		48.8	0.158663	1.03906
48.85	0.178287	1.14323		48.85	0.265102	0.983225		48.85	0.148347	1.03834
48.9	0.176056	1.14276		48.9	0.244043	0.985455		48.9	0.131364	1.03831
48.95	0.196932	1.14183		48.95	0.243822	0.98794		48.95	0.124053	1.03785
49	0.196897	1.14034		49	0.263583	0.990283		49	0.106509	1.03854
49.05	0.201049	1.13758		49.05	0.286521	0.990061		49.05	0.0887907	1.03837
49.1	0.202655	1.13368		49.1	0.274135	0.990149		49.1	0.0905465	1.0386
49.15	0.212396	1.13031		49.15	0.263172	0.988615		49.15	0.0883706	1.03713
49.2	0.227931	1.12902		49.2	0.265154	0.987801		49.2	0.0694401	1.03709
49.25	0.240236	1.12639		49.25	0.268174	0.986919		49.25	0.052993	1.03632
49.3	0.240194	1.12425		49.3	0.286233	0.987157		49.3	0.0550432	1.03613
49.35	0.235736	1.12183		49.35	0.290332	0.986707		49.35	0.052993	1.03615
49.4	0.224132	1.12198		49.4	0.279946	0.987123		49.4	0.0430173	1.03584
49.45	0.232086	1.1207		49.45	0.274625	0.987038		49.45	0.0235739	1.03556
49.5	0.239606	1.11959		49.5	0.260953	0.988065		49.5	0.0170568	1.03498
49.55	0.237478	1.11825		49.55	0.26357	0.987784		49.55	0.0360784	1.03465
49.6	0.239912	1.11741		49.6	0.244911	0.987606		49.6	-0.053724	1.03386
49.65	0.250334	1.1169		49.65	0.228359	0.987421		49.65	-0.0911772	1.03436
49.7	0.262617	1.11733		49.7	0.227572	0.987362		49.7	-0.121802	1.03464
49.75	0.265801	1.11953		49.75	0.189805	0.986835		49.75	-0.145392	1.03445
49.8	0.27029	1.12007		49.8	0.176164	0.987154		49.8	-0.164194	1.03442
49.85	0.286177	1.12194		49.85	0.174884	0.987105		49.85	-0.176667	1.03441
49.9	0.303912	1.12269		49.9	0.182866	0.987276		49.9	-0.213983	1.03319
49.95	0.304263	1.12187		49.95	0.197085	0.986886		49.95	-0.244272	1.03164
50	0.306384	1.11825		50	0.184305	0.987558		50	-0.255146	1.03047
50.05	0.312424	1.11765		50.05	0.156385	0.986549		50.05	-0.278796	1.03005
50.1	0.293685	1.11814		50.1	0.134726	0.986802		50.1	-0.303738	1.02908
50.15	0.279592	1.11892		50.15	0.12831	0.98597		50.15	-0.31001	1.02846
50.2	0.270018	1.11892		50.2	0.134163	0.985473		50.2	-0.329171	1.02773
50.25	0.261218	1.12036		50.25	0.150697	0.984386		50.25	-0.366405	1.02677
50.3	0.256001	1.12044		50.3	0.149181	0.984676		50.3	-0.384626	1.02602
50.35	0.250832	1.12059		50.35	0.140886	0.983595		50.35	-0.395041	1.02535
50.4	0.252364	1.11959		50.4	0.137117	0.982253		50.4	-0.40154	1.02482
50.45	0.253228	1.11884		50.45	0.158562	0.981941		50.45	-0.424596	1.02367
50.5	0.225577	1.12109		50.5	0.175255	0.981036		50.5	-0.455489	1.02282
50.55	0.239533	1.12242		50.55	0.18053	0.980451		50.55	-0.451319	1.02201
50.6	0.248019	1.12221		50.6	0.168702	0.979858		50.6	-0.444689	1.02054
50.65	0.242081	1.12239		50.65	0.166925	0.980667		50.65	-0.447411	1.01897
50.7	0.227765	1.12253		50.7	0.185471	0.980033		50.7	-0.435108	1.01989
50.75	0.226738	1.11892		50.75	0.208435	0.980565		50.75	-0.429759	1.02049
50.8	0.219205	1.11609		50.8	0.203426	0.980932		50.8	-0.420663	1.01987
50.85	0.222	1.11322		50.85	0.215465	0.981306		50.85	-0.411344	1.02124
50.9	0.205027	1.10744		50.9	0.233143	0.981044		50.9	-0.408315	1.02226
50.95	0.186913	1.10294		50.95	0.255704	0.981828		50.95	-0.369596	1.02194
51	0.181691	1.10056		51	0.258364	0.981804		51	-0.348642	1.0208
51.05	0.173703	1.09863		51.05	0.261716	0.980985		51.05	-0.352689	1.02012
51.1	0.16629	1.09663		51.1	0.246799	0.981679		51.1	-0.345198	1.01938
51.15	0.169377	1.09716		51.15	0.235973	0.982164		51.15	-0.319259	1.01837
51.2	0.168631	1.09668		51.2	0.215306	0.98196		51.2	-0.307595	1.01719
51.25	0.167531	1.09362		51.25	0.191096	0.981258		51.25	-0.28922	1.01801
51.3	0.167387	1.08977		51.3	0.177388	0.980777		51.3	-0.253341	1.01977
51.35	0.19277	1.08583		51.35	0.181611	0.979263		51.35	-0.238124	1.02103
51.4	0.188888	1.08144		51.4	0.201505	0.978125		51.4	-0.230531	1.02188
51.45	0.237659	1.07865		51.45	0.215736	0.978093		51.45	-0.224889	1.02335
51.5	0.256581	1.07745		51.5	0.19673	0.979079		51.5	-0.203433	1.02441
51.55	0.27604	1.07766		51.55	0.172983	0.979769		51.55	-0.178716	1.02419
51.6	0.273175	1.07918		51.6	0.162094	0.981008		51.6	-0.171248	1.02195
51.65	0.264253	1.08333		51.65	0.170525	0.981836		51.65	-0.160983	1.02204
51.7	0.265046	1.08637		51.7	0.188957	0.982078		51.7	-0.154083	1.02136
51.75	0.260444	1.09335		51.75	0.171731	0.982113		51.75	-0.157536	1.02081
51.8	0.237657	1.09621		51.8	0.146788	0.98348		51.8	-0.14397	1.02052
51.85	0.223571	1.09716		51.85	0.170463	0.984121		51.85	-0.138733	1.02113
51.9	0.176706	1.09707		51.9	0.16075	0.985302		51.9	-0.13282	1.02162
51.95	0.176301	1.1012		51.95	0.134407	0.985385		51.95	-0.13363	1.02188
52	0.180232	1.10338		52	0.109432	0.985003		52	-0.127723	1.02144
52.05	0.185137	1.10688		52.05	0.101585	0.984481		52.05	-0.135433	1.02014
52.1	0.187163	1.11181		52.1	0.102454	0.983871		52.1	-0.142005	1.01851
52.15	0.186704	1.1147		52.15	0.114992	0.982988		52.15	-0.142942	1.01661
52.2	0.187519	1.1161		52.2	0.118441	0.98331		52.2	-0.14528	1.01415
52.25	0.186423	1.117		52.25	0.144359	0.984394		52.25	-0.14627	1.01184
52.3	0.186603	1.12117		52.3	0.182222	0.985602		52.3	-0.160942	1.0104
52.35	0.192332	1.12503		52.35	0.193618	0.98616		52.35	-0.161104	1.01036
52.4	0.15347	1.13064		52.4	0.210569	0.988067		52.4	-0.151242	1.01017
52.45	0.175012	1.1339		52.45	0.200271	0.989054		52.45	-0.143683	1.00987
52.5	0.108093	1.1364		52.5	0.182408	0.990082		52.5	-0.153383	1.01017
52.55	0.0939865	1.13764		52.55	0.184835	0.990152		52.55	-0.164757	1.01101
52.6	0.0696784	1.13749		52.6	0.189165	0.991171		52.6	-0.174138	1.01156
52.65	0.0738512	1.13724		52.65	0.194211	0.990633		52.65	-0.184075	1.01238
52.7	0.063826	1.1376		52.7	0.201501	0.99172		52.7	-0.193304	1.0141
52.75	0.0464721	1.13582		52.75	0.208142	0.991107		52.75	-0.212049	1.0158
52.8	0.0337698	1.13472		52.8	0.230787	0.991174		52.8	-0.230389	1.01741
52.85	0.0381184	1.13431		52.85	0.256812	0.99042		52.85	-0.246005	1.02001
52.9	0.0287354	1.13276		52.9	0.263293	0.990559		52.9	-0.251082	1.02201
52.95	0.036228	1.13079		52.95	0.274676	0.99064		52.95	-0.241082	1.02441
53	0.0273535	1.13058		53	0.302807	0.991308		53	-0.221255	1.02626
53.05	0.0129214	1.12822		53.05	0.316433	0.991765		53.05	-0.217653	1.02794
53.1	0.0222509	1.12431		53.1	0.319027	0.99446		53.1	-0.220438	1.02806
53.15	-0.0517533	1.11898		53.15	0.33102	0.995189		53.15	-0.221291	1.02898
53.2	-0.0899335	1.11473		53.2	0.343722	0.995896		53.2	-0.222824	1.02953
53.25	-0.114186	1.10627		53.25	0.355965	0.995721		53.25	-0.229903	1.03005
53.3	-0.166258	1.10079		53.3	0.337301	0.996245		53.3	-0.228211	1.02998
53.35	-0.186019	1.09949		53.35	0.324185	0.995089		53.35	-0.218953	1.0298
53.4	-0.176827	1.10157		53.4	0.326018	0.994398		53.4	-0.204422	1.02977
53.45	-0.176138	1.09915		53.45	0.323654	0.993776		53.45	-0.210642	1.02858
53.5	-0.190309	1.09788		53.5	0.332547	0.994272		53.5	-0.225909	1.02759
53.55	-0.177516	1.09398		53.55	0.337385	0.994709		53.55	-0.227018	1.02733
53.6	-0.179491	1.0896		53.6	0.336574	0.995631		53.6	-0.223573	1.02761
53.65	-0.235617	1.08576		53.65	0.336501	0.996413		53.65	-0.223171	1.02495
53.7	-0.206837	1.08327		53.7	0.330829	0.99562		53.7	-0.208237	1.02504
53.75	-0.208449	1.08091		53.75	0.324121	0.995205		53.75	-0.195056	1.025
53.8	-0.212418	1.08471		53.8	0.318271	0.994562		53.8	-0.174629	1.02393
53.85	-0.21558	1.08788		53.85	0.298014	0.993959		53.85	-0.17386	1.02332
53.9	-0.254	1.09078		53.9	0.290127	0.99387		53.9	-0.171093	1.02461
53.95	-0.23754	1.09558		53.95	0.286231	0.993881		53.95	-0.153807	1.02448
54	-0.274389	1.10295		54	0.274999	0.99255		54	-0.154783	1.02437
54.05	-0.260183	1.10025		54.05	0.240861	0.990627		54.05	-0.156186	1.02451
54.1	-0.280498	1.10277		54.1	0.214593	0.988564		54.1	-0.164126	1.02428
54.15	-0.266978	1.10389		54.15	0.21037	0.986266		54.15	-0.165309	1.02328
54.2	-0.240719	1.10489		54.2	0.182281	0.984056		54.2	-0.170792	1.02311
54.25	-0.193728	1.10643		54.25	0.167575	0.983522		54.25	-0.16666	1.02268
54.3	-0.170971	1.10872		54.3	0.173814	0.983307		54.3	-0.157412	1.02258
54.35	-0.119618	1.10874		54.35	0.183281	0.983371		54.35	-0.141977	1.02229
54.4	0.10598	1.10357		54.4	0.19463	0.984065		54.4	-0.131615	1.02321
54.45	0.122561	1.10241		54.45	0.226385	0.984453		54.45	-0.136512	1.02306
54.5	0.121094	1.09847		54.5	0.238931	0.984311		54.5	-0.134713	1.02268
54.55	0.120757	1.10048		54.55	0.267112	0.984		54.55	-0.137618	1.02266
54.6	0.121862	1.1038		54.6	0.280317	0.983494		54.6	-0.14038	1.02234
54.65	0.121798	1.11159		54.65	0.304058	0.982965		54.65	-0.125956	1.02055
54.7	0.0553985	1.11346		54.7	0.32573	0.984636		54.7	-0.114378	1.02009
54.75	0.0911633	1.11965		54.75	0.334852	0.985542		54.75	-0.115208	1.02042
54.8	0.0926092	1.12287		54.8	0.351153	0.986675		54.8	-0.117269	1.01992
54.85	0.094073	1.12045		54.85	0.36871	0.988179		54.85	-0.123388	1.02016
54.9	0.0977544	1.11754		54.9	0.377554	0.987789		54.9	-0.122803	1.02143
54.95	0.0598105	1.11774		54.95	0.404425	0.986789		54.95	-0.119562	1.02054
55	0.0715395	1.11546		55	0.426548	0.985605		55	-0.11898	1.01986
55.05	0.0413087	1.11374		55.05	0.462134	0.984733		55.05	-0.120432	1.01931
55.1	0.044631	1.11181		55.1	0.481727	0.983523		55.1	-0.132189	1.01931
55.15	0.0358534	1.11173		55.15	0.47436	0.98466		55.15	-0.134269	1.01813
55.2	0.0487692	1.10838		55.2	0.466675	0.984915		55.2	-0.117046	1.01839
55.25	0.0564709	1.10534		55.25	0.460092	0.986576		55.25	-0.0987474	1.01877
55.3	0.0548785	1.10141		55.3	0.429245	0.987969		55.3	-0.105702	1.01938
55.35	0.0626824	1.09877		55.35	0.409449	0.989863		55.35	-0.108877	1.01806
55.4	0.0883294	1.09629		55.4	0.40085	0.992436		55.4	-0.10791	1.01736
55.45	0.0893949	1.09542		55.45	0.39382	0.994543		55.45	-0.113982	1.01655
55.5	0.08928	1.09488		55.5	0.372452	0.996385		55.5	-0.131782	1.01601
55.55	0.102252	1.09616		55.55	0.370006	0.997563		55.55	-0.142261	1.01546
55.6	0.109129	1.09521		55.6	0.347609	0.997234		55.6	-0.120686	1.01662
55.65	0.108811	1.09481		55.65	0.338007	0.996727		55.65	-0.104008	1.01852
55.7	0.109233	1.09465		55.7	0.328171	0.995196		55.7	-0.105798	1.01868
55.75	0.141575	1.09542		55.75	0.322922	0.994567		55.75	-0.107589	1.01775
55.8	0.150478	1.09368		55.8	0.335208	0.994369		55.8	-0.107467	1.01848
55.85	0.173332	1.09491		55.85	0.349845	0.994774		55.85	-0.108371	1.01883
55.9	0.155973	1.09625		55.9	0.361608	0.993486		55.9	-0.102322	1.01804
55.95	0.183554	1.09894		55.95	0.364075	0.992739		55.95	-0.0844118	1.01884
56	0.169986	1.09984		56	0.345543	0.990848		56	-0.0709598	1.01873
56.05	0.169986	1.10208		56.05	0.329611	0.989302		56.05	-0.0711355	1.01746
56.1	0.169986	1.10326		56.1	0.283053	0.988634		56.1	-0.0697526	1.01721
56.15	0.218333	1.10294		56.15	0.240717	0.989759		56.15	-0.0567609	1.018
56.2	0.173303	1.10094		56.2	0.235007	0.991969		56.2	-0.0418583	1.01802
56.25	0.163304	1.10017		56.25	0.215937	0.994513		56.25	-0.0392104	1.01924
56.3	0.168924	1.09993		56.3	0.211206	0.995723		56.3	-0.0361631	1.02019
56.35	0.168924	1.09857		56.35	0.195021	0.996106		56.35	-0.0337678	1.01895
56.4	0.142841	1.09712		56.4	0.180675	0.996209		56.4	-0.0309393	1.01897
56.45	0.11473	1.09605		56.45	0.172148	0.995017		56.45	-0.0309076	1.01925
56.5	0.122329	1.09365		56.5	0.164904	0.99343		56.5	-0.0268211	1.02005
56.55	0.122329	1.09021		56.55	0.185562	0.992221		56.55	-0.0237649	1.02106
56.6	0.1033	1.08872		56.6	0.200593	0.991633		56.6	-0.0250814	1.02231
56.65	0.0939959	1.08597		56.65	0.209557	0.990832		56.65	0.0212551	1.02315
56.7	0.0939771	1.08387		56.7	0.213917	0.990642		56.7	0.0223408	1.02332
56.75	0.0939771	1.08208		56.75	0.227001	0.99072		56.75	0.0285104	1.02348
56.8	0.0582123	1.08165		56.8	0.234718	0.992398		56.8	0.0344143	1.02288
56.85	0.0494009	1.08033		56.85	0.218307	0.993132		56.85	0.0351049	1.02411
56.9	0.0238855	1.08028		56.9	0.184187	0.994036		56.9	0.0450427	1.02412
56.95	0.0402732	1.07902		56.95	0.159561	0.99557		56.95	0.0506733	1.02419
57	0.0121528	1.0785		57	0.155259	0.996128		57	0.0483853	1.02364
57.05	0.023862	1.07721		57.05	0.155194	0.996316		57.05	0.0471171	1.02383
57.1	0.0238621	1.07492		57.1	0.154767	0.995938		57.1	0.0461766	1.02264
57.15	0.023862	1.07346		57.15	0.149843	0.99516		57.15	0.04579	1.02142
57.2	0.0186465	1.07454		57.2	0.138927	0.994164		57.2	0.0455459	1.02109
57.25	0.0198397	1.07854		57.25	0.130878	0.993638		57.25	0.0445422	1.02028
57.3	0.0194947	1.08294		57.3	0.139129	0.993361		57.3	0.0374449	1.01958
57.35	0.0126083	1.0857		57.35	0.145595	0.992171		57.35	0.0301893	1.01882
57.4	-0.0462562	1.08394		57.4	0.144317	0.992145		57.4	0.0343365	1.01868
57.45	-0.0462563	1.07828		57.45	0.142084	0.991987		57.45	0.0366178	1.01849
57.5	-0.0462562	1.07263		57.5	0.146361	0.991745		57.5	0.0494239	1.01888
57.55	-0.0462562	1.06734		57.55	0.148586	0.990775		57.55	0.0701254	1.01824
57.6	-0.0462562	1.06339		57.6	0.143236	0.992065		57.6	0.0912119	1.01733
57.65	-0.0462563	1.06262		57.65	0.149053	0.992815		57.65	0.10063	1.0169
57.7	-0.0462562	1.06396		57.7	0.146175	0.993313		57.7	0.10754	1.01623
57.75	-0.0462562	1.06231		57.75	0.143293	0.993601		57.75	0.109887	1.01497
57.8	-0.0462563	1.06199		57.8	0.142218	0.993493		57.8	0.120301	1.0147
57.85	-0.0462562	1.06362		57.85	0.148328	0.993109		57.85	0.14143	1.01527
57.9	-0.0462562	1.0665		57.9	0.151858	0.99144		57.9	0.161608	1.01509
57.95	-0.0462562	1.06813		57.95	0.149295	0.990313		57.95	0.168788	1.01525
58	-0.0462563	1.06901		58	0.138071	0.989842		58	0.172724	1.01622
58.05	-0.0462562	1.06795		58.05	0.118147	0.990127		58.05	0.177993	1.0153
58.1	-0.0462562	1.06424		58.1	0.116588	0.989584		58.1	0.184762	1.01484
58.15	-0.0462563	1.05916		58.15	0.119718	0.988907		58.15	0.189141	1.01421
58.2	-0.0462562	1.05468		58.2	0.127152	0.989013		58.2	0.188297	1.01294
58.25	-0.0477101	1.05017		58.25	0.139196	0.988949		58.25	0.205519	1.01249
58.3	-0.0520296	1.04646		58.3	0.15032	0.988251		58.3	0.227718	1.01304
58.35	-0.0301334	1.04414		58.35	0.164337	0.988469		58.35	0.229565	1.01293
58.4	-0.0462898	1.04211		58.4	0.170261	0.98873		58.4	0.222144	1.01397
58.45	0	1.0398		58.45	0.16719	0.987758		58.45	0.203031	1.01458
58.5	0	1.03868		58.5	0.16342	0.987287		58.5	0.196853	1.01449
58.55	0	1.03783		58.55	0.157313	0.986516		58.55	0.195206	1.01468
58.6	0	1.0393		58.6	0.151801	0.985155		58.6	0.182133	1.01491
58.65	0	1.04323		58.65	0.144333	0.985005		58.65	0.181161	1.0145
58.7	0	1.04937		58.7	0.127819	0.984836		58.7	0.192231	1.01503
58.75	0	1.05491		58.75	0.118959	0.983889		58.75	0.187161	1.01494
58.8	0	1.05853		58.8	0.105175	0.984817		58.8	0.18742	1.01442
58.85	0	1.05853		58.85	0.099978	0.986226		58.85	0.197661	1.01396
58.9	0	1.05621		58.9	0.0846253	0.986113		58.9	0.204144	1.01385
58.95	0	1.05195		58.95	0.0794592	0.986511		58.95	0.193531	1.01483
59	0	1.04822		59	0.0836282	0.988632		59	0.189998	1.01541
59.05	0	1.04399		59.05	0.0884218	0.988176		59.05	0.178711	1.0174
59.1	-0.0052511	1.04206		59.1	0.089813	0.988594		59.1	0.160847	1.01934
59.15	-0.00618677	1.04125		59.15	0.0813515	0.988792		59.15	0.144073	1.0207
59.2	-0.00669279	1.04026		59.2	0.0714979	0.989201		59.2	0.147411	1.02046
59.25	-0.00669277	1.03927		59.25	0.0747076	0.98873		59.25	0.161732	1.02189
59.3	-0.00412338	1.04082		59.3	0.0568551	0.988606		59.3	0.15485	1.02197
59.35	-0.0107424	1.04179		59.35	0.0467208	0.987629		59.35	0.136765	1.02389
59.4	-0.0107424	1.04174		59.4	0.0440071	0.988696		59.4	0.12003	1.02495
59.45	-0.0107424	1.04367		59.45	0.0469663	0.98927		59.45	0.121372	1.02708
59.5	-0.0107424	1.05205		59.5	0.0533048	0.987688		59.5	0.141395	1.02687
59.55	-0.0080947	1.06205		59.55	0.0607319	0.987464		59.55	0.150672	1.02792
59.6	-0.0126823	1.07197		59.6	0.0569028	0.987014		59.6	0.128443	1.0261
59.65	-0.00827204	1.0813		59.65	0.0414741	0.986053		59.65	0.122879	1.02567
59.7	-0.0153254	1.08879		59.7	0.0303956	0.985627		59.7	0.106759	1.02483
59.75	-0.0153254	1.08927		59.75	0.0309419	0.987928		59.75	0.106887	1.02596
59.8	-0.0153254	1.08836		59.8	0.0312807	0.989716		59.8	0.115441	1.0269
59.85	-0.0153254	1.08654		59.85	0.0299485	0.992371		59.85	0.120038	1.0282
59.9	-0.00805731	1.08538		59.9	0.0427387	0.994025		59.9	0.126105	1.02954
59.95	-0.0153254	1.08538		59.95	-0.0506579	0.995946		59.95	0.119459	1.02955
60	-0.0153254	1.08581		60	-0.0736594	0.996128		60	0.150311	1.02883

## Sheet: Fig.2
	Coefficient of Variation of Neural activity
	mock
	180528_2	180528_3	180528_4	180528_5	180528_7	180611_1	180611_2	180611_3	180611_5
	0.0254473	0.0199694	0.0189905	0.0231252	0.0228839	0.039981	0.0199215	0.0279587	0.0288528
	5-HT
	171107_1	171206_1	171206_3	171206_4	171206_5	171206_6	171206_7	171206_8
	0.0263054	0.011073	0.030091	0.0133765	0.0111226	0.00946092	0.0218396	0.0112043
	mod-1
	181210_3	181210_4	181214_1	181214_2	181214_3	181214_4	181215_1	181215_3	181215_5
	0.0105592	0.00665912	0.0207028	0.00743339	0.0203714	0.00445701	0.0129851	0.012114	0.0166118
		mock	5-HT	mod-1
	average	0.0252367	0.0168092	0.0124326
	SD	0.00617278	0.00753597	0.00552506
	num	9	8	9
	SEM	0.00205759	0.00266437	0.00184169
	Coefficient of Variation of Velocity
	mock
	180528_2	180528_3	180528_4	180528_5	180528_7	180611_1	180611_2	180611_3	180611_5
	1.96461	3.3177	1.74989	2.06622	1.03548	2.63873	2.22327	2.84359	4.42564
	5-HT
	171107_1	171206_1	171206_3	171206_4	171206_5	171206_6	171206_7	171206_8
	1.75844	1.28444	5.6277	1.60005	2.26602	2.15002	2.419	1.55182
	mod-1
	181210_3	181210_4	181214_1	181214_2	181214_3	181214_4	181215_1	181215_3	181215_5
	1.22932	1.59845	1.57303	1.54931	2.03398	10.3017	-5.74708	1.9248	2.62426
		mock	5-HT	mod-1
	average	0.0252367	0.0168092	0.0124326
	SD	0.00617278	0.00753597	0.00552506
	num	9	8	9
	SEM	0.00205759	0.00266437	0.00184169
	Cross-correlation
	mock
	180528_2	180528_3	180528_4	180528_5	180528_7	180611_1	180611_2	180611_3	180611_5
	0.526867	0.252527	0.27787	0.345341	0.532878	0.526859	0.281763	0.465748	0.177997
	5-HT
	171107_1	171206_1	171206_3	171206_4	171206_5	171206_6	171206_7	171206_8
	0.387629	-0.127792	-0.0154067	0.335734	0.128217	0.0111086	0.118123	0.032776
	mod-1
	181210_3	181210_4	181214_1	181214_2	181214_3	181214_4	181215_1	181215_3	181215_5
	-0.248845	-0.199256	-0.104061	0.125935	-0.116529	0.234042	0.165087	0.0998033	-0.234528
		mock	5-HT	mod-1
	average	0.0252367	0.0168092	0.0124326
	SD	0.00617278	0.00753597	0.00552506
	num	9	8	9
	SEM	0.00205759	0.00266437	0.00184169

## Sheet: Fig.3 A-F
mock																					mock
Reversal to Forward																					Forward to Reversal
(-1.5~-0.5s)											(1~2s)										(-1.5~-0.5s)											(1~2s)
1.04257	1.01803	1.03271	1.03614	1.0578	1.09052	1.02907	1.05579	1.06948			1.06061	1.02338	1.03736	1.04574	1.07513	1.08271	1.03591	1.08196	1.07502		1.0656	1.04131	1.04663	1.06063	1.07677	1.10489	1.05404	1.08282	1.08983			1.04765	1.02831	1.04176	1.04783	1.075	1.08627	1.03356	1.06223	1.07475
1.04327	1.01828	1.03232	1.03628	1.0589	1.09006	1.02892	1.05626	1.06952			1.06072	1.02341	1.03795	1.04615	1.07369	1.08305	1.03694	1.08299	1.07396		1.06567	1.04163	1.04563	1.06055	1.07466	1.10623	1.05377	1.0841	1.08958			1.04854	1.0286	1.04246	1.04782	1.07475	1.08647	1.03355	1.06328	1.07363
1.04314	1.01891	1.03212	1.03669	1.05854	1.08873	1.02859	1.05713	1.06963			1.06134	1.02374	1.0391	1.04644	1.07251	1.08343	1.03746	1.08334	1.07346		1.06549	1.04156	1.04497	1.06019	1.07294	1.10802	1.05394	1.0857	1.08928			1.04932	1.02976	1.04324	1.0477	1.07452	1.08538	1.03367	1.0636	1.07266
1.04251	1.01929	1.03201	1.03739	1.05868	1.08736	1.02847	1.05849	1.07024			1.06179	1.02408	1.03964	1.04678	1.07154	1.08433	1.03758	1.08286	1.07277		1.0654	1.04135	1.04458	1.06016	1.07102	1.10869	1.0547	1.08734	1.08973			1.04993	1.03086	1.04345	1.04749	1.07454	1.085	1.03338	1.06393	1.07217
1.04206	1.01935	1.03252	1.03855	1.05809	1.08577	1.02861	1.05963	1.07058			1.06239	1.02445	1.04005	1.04644	1.07064	1.08541	1.03731	1.08142	1.07198		1.06476	1.04105	1.04457	1.0601	1.06925	1.10989	1.05518	1.08815	1.08991			1.05008	1.03252	1.04296	1.04766	1.07378	1.08483	1.03306	1.06322	1.07126
1.04098	1.01913	1.03254	1.03907	1.05748	1.08389	1.02869	1.06002	1.07094			1.06244	1.02474	1.03977	1.04623	1.07039	1.08501	1.03699	1.08028	1.07176		1.06404	1.04103	1.04523	1.06052	1.06858	1.11102	1.05527	1.08824	1.09039			1.04974	1.03415	1.04228	1.04736	1.07341	1.08507	1.0326	1.06321	1.07067
1.04007	1.01917	1.03251	1.03946	1.05708	1.08263	1.02875	1.06014	1.07026			1.06216	1.02547	1.04002	1.04645	1.06969	1.08487	1.03693	1.07945	1.07207		1.06342	1.0409	1.04644	1.06052	1.06796	1.11148	1.05578	1.08797	1.09019			1.04986	1.03638	1.04182	1.0474	1.07301	1.08594	1.03241	1.06282	1.07027
1.03982	1.01913	1.0324	1.03961	1.05888	1.08243	1.02878	1.06019	1.06952			1.06199	1.02593	1.04018	1.04715	1.06825	1.08484	1.03785	1.07882	1.07176		1.06274	1.04108	1.04702	1.06096	1.06798	1.11146	1.05525	1.08796	1.09099			1.04933	1.03755	1.04079	1.04712	1.0727	1.088	1.03207	1.06312	1.07039
1.03992	1.01936	1.03229	1.03969	1.06052	1.08188	1.02869	1.06016	1.06955			1.06169	1.02627	1.04085	1.04777	1.06673	1.08474	1.03892	1.07889	1.07178		1.06245	1.04114	1.04741	1.06192	1.06799	1.11126	1.0547	1.08816	1.09161			1.04833	1.03889	1.04005	1.04664	1.07169	1.08971	1.03203	1.06316	1.06971
1.03976	1.01936	1.0326	1.03943	1.06217	1.08163	1.02822	1.06099	1.06995			1.06076	1.02648	1.04169	1.04857	1.06473	1.08495	1.03939	1.07868	1.07201		1.06274	1.04143	1.04765	1.06228	1.06729	1.11115	1.05479	1.08779	1.09185			1.04805	1.03953	1.0392	1.04598	1.07029	1.09047	1.03205	1.06443	1.06959
1.03985	1.01996	1.03331	1.03931	1.06316	1.0813	1.02803	1.0619	1.07026			1.06056	1.02656	1.04242	1.04925	1.06223	1.08525	1.03972	1.07783	1.07216		1.06289	1.04216	1.04733	1.06298	1.06711	1.11103	1.05561	1.08783	1.09218			1.04796	1.03975	1.03808	1.04528	1.06899	1.09153	1.03235	1.06443	1.06978
1.04038	1.01992	1.03422	1.03912	1.06452	1.08021	1.02784	1.06283	1.07144			1.06087	1.0267	1.04225	1.04959	1.06013	1.0859	1.03977	1.07722	1.07227		1.06301	1.04263	1.04658	1.06417	1.06632	1.11192	1.05632	1.08809	1.09215			1.04727	1.03962	1.03691	1.04476	1.06781	1.09176	1.03215	1.0649	1.07008
1.04124	1.02011	1.03495	1.03896	1.06526	1.07896	1.02781	1.06277	1.07267			1.06128	1.02666	1.04205	1.04977	1.05905	1.08628	1.03897	1.07709	1.07238		1.06345	1.04287	1.04614	1.06484	1.06432	1.1141	1.05792	1.08747	1.09201			1.0468	1.0393	1.03646	1.04432	1.06577	1.09167	1.03189	1.06454	1.06954
1.04164	1.02048	1.03548	1.03826	1.06517	1.07805	1.02774	1.06336	1.07354			1.06167	1.02652	1.04203	1.05002	1.05819	1.08588	1.0382	1.0771	1.07314		1.06358	1.04358	1.04572	1.065	1.06223	1.1172	1.05901	1.08593	1.09201			1.04659	1.03901	1.03542	1.04401	1.06421	1.09023	1.03126	1.06419	1.06969
1.04182	1.02066	1.03562	1.03778	1.06531	1.07678	1.02771	1.06329	1.07377			1.06266	1.02654	1.04218	1.05019	1.05773	1.08517	1.03805	1.07741	1.07377		1.06358	1.04413	1.04589	1.06531	1.06158	1.11948	1.05967	1.08577	1.09242			1.04561	1.03864	1.03443	1.04366	1.06329	1.08949	1.03006	1.0634	1.06981
1.04205	1.02083	1.03532	1.03748	1.06557	1.07627	1.02719	1.06205	1.07395			1.06328	1.02663	1.04223	1.05033	1.05762	1.08462	1.03808	1.07792	1.07437		1.06378	1.04402	1.04534	1.06515	1.0603	1.12076	1.05933	1.08555	1.09271			1.04455	1.03812	1.03374	1.04329	1.06184	1.08981	1.02826	1.06344	1.06892
1.04189	1.02149	1.03528	1.03779	1.06585	1.07574	1.02684	1.06117	1.07348			1.06369	1.02622	1.04244	1.05084	1.05789	1.08399	1.03873	1.07793	1.07402		1.06378	1.04378	1.04538	1.06459	1.05971	1.12137	1.05847	1.08482	1.0937			1.04438	1.03739	1.03262	1.04254	1.06003	1.08956	1.02636	1.06296	1.06843
1.04242	1.02195	1.03554	1.03872	1.06533	1.07553	1.0263	1.06066	1.07357			1.06326	1.02613	1.04252	1.0515	1.05793	1.08353	1.03921	1.07735	1.07408		1.0634	1.04302	1.04512	1.06389	1.06021	1.12198	1.05747	1.08464	1.09435			1.04451	1.03718	1.03251	1.04193	1.05952	1.08881	1.02459	1.0628	1.06835
1.04324	1.02127	1.03548	1.03953	1.06585	1.07596	1.02576	1.05966	1.07322			1.06251	1.02584	1.0425	1.05236	1.05799	1.08376	1.03993	1.07719	1.07356		1.06289	1.0428	1.04486	1.06302	1.06002	1.12205	1.05625	1.08476	1.09458			1.04453	1.03663	1.03334	1.04202	1.05884	1.08895	1.02331	1.06262	1.06843
1.04455	1.02103	1.03609	1.04069	1.06437	1.07735	1.02563	1.06001	1.07354			1.06161	1.02557	1.04208	1.05335	1.05832	1.08479	1.04052	1.07777	1.07388		1.0625	1.04277	1.04385	1.06247	1.05974	1.12137	1.05566	1.08493	1.09489			1.04538	1.03671	1.03436	1.04269	1.0578	1.08892	1.02276	1.06282	1.06878
1.04573	1.02061	1.03674	1.04169	1.0633	1.07826	1.02568	1.06113	1.0736			1.06081	1.0256	1.0418	1.05416	1.05837	1.08552	1.04111	1.078	1.07515		1.06204	1.04313	1.04341	1.06202	1.05907	1.12141	1.05589	1.08476	1.09507			1.04647	1.03743	1.03554	1.04361	1.05765	1.08748	1.02232	1.06225	1.06951
F test	0.565784					(-1.5~-0.5s)	(1~2s)														F test	0.0128118					(-1.5~-0.5s)	(1~2s)
T test	1.52574e-05				average	1.0486	1.05744														T test	5.58241e-13				average	1.06983	1.05407
					SD	0.0200137	0.0191916																			SD	0.0222494	0.0185422
					num	189	189																			num	189	189
					SEM	0.00145578	0.00139598																			SEM	0.00161841	0.00134875
5-HT 4mM																					5-HT 4mM
Reversal to Forward																					Forward to Reversal
(-1.5~-0.5s)											(1~2s)										(-1.5~-0.5s)											(1~2s)
1.00372	0.971097	1.02923	0.986275	0.982808	0.973292	1.00954	0.969135				0.994254	0.963066	1.02793	0.979652	0.97927	0.972746	1.00675	0.958951			1.01725	0.963306	1.04454	0.979812	0.981424	0.9715	1.00957	0.96201				1.0142	0.96929	1.02474	0.988578	0.984156	0.974755	1.01024	0.965576
1.00421	0.970991	1.03267	0.986204	0.982656	0.973135	1.009	0.969122				0.99304	0.963334	1.02685	0.980406	0.979082	0.973031	1.00687	0.959066			1.01712	0.963391	1.04275	0.979883	0.981457	0.971571	1.00994	0.96239				1.01374	0.968713	1.02223	0.988772	0.984216	0.974562	1.01015	0.965635
1.00386	0.970464	1.03368	0.985881	0.98243	0.972696	1.00847	0.969362				0.991894	0.964074	1.02598	0.980615	0.97898	0.973425	1.00662	0.959165			1.01739	0.963524	1.04111	0.97985	0.981422	0.971427	1.01017	0.962357				1.01327	0.968569	1.02013	0.988726	0.983953	0.974339	1.01025	0.966091
1.00299	0.969687	1.02776	0.985909	0.982281	0.972959	1.00754	0.969581				0.991053	0.964454	1.03107	0.980316	0.97871	0.973644	1.0066	0.959632			1.01803	0.963623	1.04694	0.979882	0.981158	0.971342	1.01091	0.962481				1.01286	0.969051	1.01783	0.988796	0.983914	0.974363	1.01031	0.966515
1.00234	0.969048	1.02621	0.985796	0.982004	0.97323	1.00704	0.969908				0.989914	0.964757	1.0295	0.979819	0.978702	0.973717	1.00682	0.959738			1.01806	0.963596	1.03792	0.9803	0.981102	0.971086	1.01126	0.962101				1.01262	0.969166	1.02353	0.988735	0.983977	0.974239	1.01049	0.967078
1.0022	0.968247	1.03123	0.985509	0.981789	0.973522	1.00652	0.970344				0.989114	0.965529	1.03547	0.979687	0.978761	0.973657	1.00688	0.959566			1.01845	0.963344	1.03485	0.980813	0.981014	0.970726	1.01133	0.961549				1.01221	0.969381	1.02194	0.987973	0.98412	0.973976	1.01043	0.967836
1.00201	0.967488	1.02829	0.985162	0.981985	0.973844	1.00625	0.97043				0.989486	0.966027	1.02978	0.979047	0.978551	0.973357	1.00699	0.959204			1.01792	0.963201	1.03877	0.981334	0.980707	0.97048	1.01143	0.961149				1.0121	0.969389	1.02923	0.987073	0.983974	0.973911	1.01044	0.968706
1.00203	0.967173	1.02424	0.984901	0.981959	0.974037	1.00618	0.969985				0.989728	0.966437	1.02858	0.978455	0.978354	0.972689	1.0071	0.958936			1.01811	0.963264	1.04332	0.981742	0.980542	0.970369	1.01167	0.96103				1.01216	0.969121	1.02804	0.986413	0.984398	0.973856	1.01013	0.968892
1.00235	0.967257	1.02274	0.984296	0.982028	0.97379	1.00618	0.97002				0.989914	0.966484	1.03348	0.977416	0.978373	0.972304	1.00706	0.958784			1.01778	0.96305	1.04137	0.982208	0.980515	0.970052	1.01217	0.960403				1.01179	0.968801	1.02841	0.98534	0.984313	0.973861	1.00995	0.969487
1.00215	0.967119	1.02823	0.984184	0.982242	0.973652	1.00654	0.969966				0.990876	0.966662	1.02975	0.977106	0.978117	0.971774	1.007	0.958623			1.01918	0.963287	1.0376	0.982465	0.980434	0.969851	1.0127	0.960385				1.01077	0.968608	1.02798	0.984868	0.984175	0.973992	1.00971	0.969974
1.00194	0.967161	1.0277	0.984107	0.982421	0.973341	1.00671	0.969911				0.991797	0.96688	1.03024	0.976538	0.977721	0.970994	1.00698	0.958531			1.01994	0.96367	1.04243	0.982825	0.980365	0.969716	1.01313	0.959685				1.00964	0.968335	1.02911	0.984313	0.983926	0.973892	1.00944	0.970575
1.00167	0.967808	1.03017	0.984312	0.982164	0.972928	1.00697	0.970017				0.992047	0.966937	1.02241	0.976121	0.97774	0.970309	1.00679	0.95878			1.02155	0.964393	1.04061	0.983171	0.980393	0.9696	1.01356	0.958915				1.00878	0.968376	1.01909	0.983749	0.983891	0.973841	1.00953	0.971548
1.00131	0.968065	1.02636	0.983922	0.981977	0.972705	1.00718	0.970335				0.992779	0.967186	1.02438	0.975789	0.977647	0.970052	1.00674	0.959101			1.02203	0.964984	1.04171	0.983821	0.980359	0.969426	1.01386	0.958058				1.0081	0.968588	1.02225	0.983315	0.98375	0.974036	1.0093	0.97226
1.00083	0.968517	1.0266	0.983629	0.981574	0.972492	1.00769	0.970202				0.992799	0.968008	1.01851	0.975786	0.977431	0.969745	1.00673	0.958858			1.0229	0.965432	1.04491	0.984224	0.980363	0.969516	1.01342	0.957435				1.00725	0.968318	1.0231	0.982716	0.984018	0.974194	1.00921	0.972432
1.00051	0.969362	1.02875	0.983247	0.98128	0.97229	1.00797	0.969824				0.99376	0.968564	1.0295	0.975772	0.977289	0.969796	1.00657	0.958696			1.02333	0.965691	1.04565	0.984567	0.980546	0.969575	1.01313	0.95686				1.0074	0.9685	1.02539	0.981784	0.984193	0.974306	1.00907	0.972675
0.999755	0.969786	1.02408	0.983551	0.980728	0.972281	1.00832	0.969265				0.994199	0.968691	1.02826	0.976018	0.977524	0.970225	1.00661	0.959277			1.02334	0.965856	1.04414	0.98511	0.980593	0.969766	1.01312	0.956516				1.00723	0.968849	1.02228	0.981295	0.983935	0.974674	1.00881	0.972929
0.998744	0.969695	1.02907	0.98354	0.980564	0.972317	1.00842	0.968578				0.995483	0.968962	1.02679	0.976224	0.977333	0.9708	1.00674	0.959407			1.02241	0.965774	1.03546	0.98525	0.980965	0.969741	1.01308	0.956718				1.00763	0.969024	1.02195	0.981115	0.983829	0.974712	1.00865	0.972615
0.997616	0.970091	1.02393	0.984481	0.980452	0.972375	1.00819	0.967973				0.996282	0.968285	1.03167	0.976811	0.977422	0.971343	1.00684	0.959651			1.02246	0.965969	1.02913	0.984787	0.981129	0.970028	1.01288	0.956888				1.00726	0.9688	1.01991	0.98087	0.983441	0.974589	1.0086	0.972529
0.996741	0.96997	1.02455	0.985103	0.980104	0.97253	1.00769	0.967489				0.997695	0.967589	1.03233	0.977284	0.977588	0.971771	1.00707	0.960609			1.02273	0.96632	1.03516	0.984459	0.981597	0.969935	1.01305	0.957441				1.00743	0.969105	1.02223	0.980733	0.982806	0.97429	1.00852	0.972456
0.995398	0.969724	1.0284	0.985936	0.979612	0.972561	1.00726	0.967319				0.997703	0.966732	1.0378	0.977887	0.977676	0.972043	1.00732	0.961487			1.02248	0.966439	1.03471	0.984299	0.981852	0.970066	1.01314	0.957859				1.00603	0.968899	1.02577	0.981146	0.982313	0.974064	1.00835	0.972553
0.994662	0.969332	1.02592	0.985545	0.979158	0.972539	1.00682	0.966941				0.997937	0.966139	1.03572	0.978068	0.977574	0.971998	1.00732	0.961842			1.02327	0.966619	1.03674	0.984035	0.982235	0.97001	1.01314	0.959066				1.00476	0.968565	1.03117	0.981312	0.981908	0.973814	1.00854	0.97219
F test	0.18966					(-1.5~-0.5s)	(1~2s)														F test	2.9265e-05					(-1.5~-0.5s)	(1~2s)
T test	0.092898				average	0.989187	0.985351														T test	0.795342				average	0.991304	0.990624
					SD	0.0197759	0.0218937																			SD	0.0275439	0.0198673
					num	168	168																			num	168	168
					SEM	0.00152575	0.00168913																			SEM	0.00212506	0.00153279
mod-1																					mod-1
Reversal to Forward																					Forward to Reversal
(-1.5~-0.5s)											(1~2s)										(-1.5~-0.5s)											(1~2s)
0.980612	0.986109	0.973376	0.993158	0.977119	0.988882	1.00748	0.965706	1.014			0.976329	0.986093	0.965562	0.990454	0.970464	0.991744	1.00977	0.956339	1.01458		0.975466	0.989199	0.975794	0.991502	0.969233	0.989368	1.01089	0.961927	1.01877			0.974191	0.987678	0.974971	0.991976	0.979915	0.990913	1.00728	0.967961	1.01406
0.980597	0.986167	0.973409	0.992919	0.977788	0.988915	1.00758	0.966198	1.01381			0.976543	0.98586	0.964858	0.990374	0.970665	0.991965	1.00929	0.955592	1.0144		0.975876	0.989134	0.97604	0.991256	0.970119	0.989563	1.01079	0.961658	1.01839			0.97377	0.98712	0.974894	0.992103	0.979717	0.990703	1.00744	0.967749	1.01389
0.980751	0.986375	0.97283	0.992377	0.978377	0.988557	1.00727	0.966751	1.01344			0.976423	0.98592	0.964824	0.990632	0.97119	0.992099	1.00888	0.955647	1.01431		0.976233	0.989113	0.976007	0.990908	0.970815	0.989824	1.01089	0.961028	1.01808			0.973735	0.986461	0.975048	0.99211	0.979616	0.990445	1.00757	0.967379	1.01392
0.980706	0.98645	0.972737	0.992265	0.978976	0.988683	1.0069	0.966765	1.01356			0.976033	0.98617	0.964379	0.990673	0.971374	0.992204	1.00838	0.955611	1.01405		0.976389	0.98911	0.976266	0.990828	0.971491	0.990138	1.01073	0.96074	1.01741			0.973581	0.986114	0.975215	0.992317	0.979444	0.990416	1.00744	0.966943	1.01385
0.980477	0.986535	0.973125	0.991875	0.979116	0.98874	1.00688	0.966387	1.01352			0.975756	0.986196	0.96417	0.990733	0.971364	0.992133	1.00836	0.955459	1.01418		0.976453	0.989197	0.976193	0.991139	0.971489	0.990462	1.01071	0.960749	1.01745			0.973235	0.985881	0.974747	0.992621	0.979284	0.990413	1.00732	0.966247	1.01371
0.980599	0.986145	0.972778	0.991547	0.978696	0.988745	1.00694	0.966287	1.01398			0.975137	0.986509	0.964474	0.990926	0.971473	0.991805	1.00827	0.955651	1.01397		0.97624	0.989014	0.975441	0.991278	0.970853	0.990936	1.01062	0.960602	1.01767			0.972825	0.985766	0.974839	0.992964	0.978876	0.990487	1.00764	0.965293	1.01372
0.981579	0.986061	0.972438	0.991445	0.978688	0.988789	1.00699	0.966202	1.01383			0.97433	0.986888	0.964766	0.991205	0.971302	0.991731	1.00839	0.955861	1.01408		0.97583	0.988809	0.974834	0.991535	0.969303	0.991144	1.0105	0.960662	1.0176			0.972071	0.98584	0.975177	0.992826	0.978679	0.990558	1.00771	0.964843	1.01384
0.982415	0.985993	0.972273	0.991418	0.978635	0.98879	1.00735	0.9656	1.0141			0.973814	0.987016	0.965081	0.99133	0.970592	0.991298	1.00831	0.955811	1.01423		0.975475	0.988706	0.974167	0.991844	0.968033	0.990848	1.01043	0.960613	1.01773			0.971574	0.986213	0.975267	0.992861	0.978495	0.990478	1.00796	0.964282	1.01394
0.982914	0.986025	0.972249	0.991151	0.978591	0.988449	1.00723	0.96548	1.01407			0.97379	0.986712	0.965507	0.99151	0.96986	0.991155	1.00836	0.955643	1.01431		0.975226	0.988462	0.973694	0.991945	0.96685	0.990779	1.01042	0.960722	1.01825			0.971252	0.986398	0.975549	0.993054	0.97844	0.990356	1.00817	0.963754	1.01366
0.983003	0.985664	0.972264	0.99097	0.979282	0.988332	1.00724	0.96539	1.01384			0.974342	0.986432	0.965672	0.991472	0.969202	0.991018	1.00827	0.955682	1.01396		0.974774	0.988684	0.973217	0.99173	0.966595	0.990634	1.0107	0.960679	1.01831			0.971294	0.986364	0.976453	0.993014	0.978399	0.990169	1.00807	0.963615	1.01369
0.982644	0.986086	0.972234	0.990865	0.979868	0.9884	1.00696	0.964904	1.01353			0.974698	0.985995	0.965804	0.991462	0.968838	0.99101	1.0083	0.955394	1.01405		0.974575	0.988739	0.973135	0.991902	0.966367	0.990529	1.01063	0.96083	1.01819			0.971202	0.986754	0.976329	0.993018	0.979002	0.989987	1.00794	0.963429	1.01365
0.982054	0.985748	0.97247	0.990477	0.980227	0.98845	1.00671	0.964155	1.01344			0.97531	0.985418	0.965556	0.991325	0.968019	0.99079	1.00845	0.955005	1.01411		0.974603	0.988873	0.973534	0.991925	0.966747	0.990325	1.01037	0.960606	1.01818			0.97124	0.986608	0.975847	0.993324	0.97921	0.989977	1.00751	0.962836	1.01351
0.981538	0.985636	0.972699	0.990374	0.980477	0.988498	1.00644	0.963486	1.01343			0.975941	0.985283	0.965688	0.991004	0.967741	0.991013	1.00878	0.954814	1.0141		0.974555	0.988856	0.973339	0.991969	0.966791	0.99053	1.0102	0.960451	1.01834			0.971502	0.986302	0.975103	0.993273	0.979416	0.989743	1.00715	0.962459	1.01349
0.98065	0.985715	0.972258	0.990233	0.980936	0.98858	1.00655	0.962834	1.0137			0.976388	0.985566	0.965845	0.990805	0.96755	0.990859	1.00888	0.955287	1.01416		0.974515	0.989107	0.97331	0.992311	0.966564	0.990662	1.01001	0.959852	1.0184			0.971733	0.986172	0.974377	0.993	0.979302	0.989503	1.00687	0.962161	1.01389
0.980324	0.985933	0.971482	0.990308	0.980956	0.988648	1.00649	0.962489	1.01373			0.976379	0.985484	0.966241	0.990604	0.967259	0.990813	1.00908	0.955346	1.01444		0.974481	0.989055	0.97342	0.992752	0.965975	0.99081	1.00961	0.959749	1.01858			0.971684	0.985995	0.974144	0.992717	0.978828	0.98941	1.00678	0.961986	1.01377
0.980361	0.985871	0.970979	0.990333	0.981684	0.988559	1.00642	0.962098	1.01405			0.975849	0.985684	0.966452	0.990391	0.966754	0.990865	1.00924	0.955438	1.01491		0.974506	0.989369	0.973178	0.993369	0.965685	0.990767	1.00949	0.959008	1.01872			0.971922	0.985845	0.974097	0.992703	0.977955	0.989358	1.00638	0.961781	1.01361
0.980047	0.986234	0.970186	0.990552	0.982058	0.988741	1.00653	0.962164	1.01439			0.975367	0.985592	0.967741	0.990113	0.966275	0.990799	1.00927	0.95574	1.01487		0.974285	0.989441	0.973024	0.9937	0.966202	0.990932	1.00932	0.958987	1.01934			0.971721	0.985969	0.974586	0.992271	0.977537	0.989034	1.00645	0.961936	1.01369
0.980199	0.986406	0.969745	0.990669	0.982545	0.988788	1.00635	0.962	1.01429			0.974833	0.985632	0.968096	0.989659	0.965698	0.990666	1.00909	0.955633	1.01473		0.974365	0.989728	0.972773	0.993765	0.967027	0.990878	1.00914	0.959051	1.0196			0.971121	0.986354	0.974875	0.992268	0.976792	0.989378	1.00626	0.96215	1.01375
0.980417	0.986274	0.96959	0.990611	0.982743	0.989007	1.0061	0.961329	1.01375			0.974648	0.985492	0.968422	0.989401	0.965332	0.990705	1.00907	0.954854	1.01485		0.974431	0.989766	0.972155	0.993907	0.968279	0.990895	1.00908	0.959191	1.01968			0.970741	0.986839	0.975152	0.992032	0.976086	0.989825	1.00611	0.962319	1.01399
0.980564	0.986585	0.96978	0.990255	0.982777	0.988896	1.00603	0.960488	1.01375			0.974376	0.985854	0.968639	0.989152	0.965446	0.990742	1.00933	0.954537	1.01516		0.974983	0.989693	0.971797	0.993783	0.969376	0.990858	1.00915	0.95892	1.01923			0.970663	0.987194	0.97468	0.991986	0.975939	0.990101	1.00568	0.961999	1.0144
0.980505	0.986745	0.969946	0.990045	0.982591	0.988939	1.0061	0.959566	1.01363			0.975232	0.986011	0.96904	0.989167	0.96608	0.990585	1.00935	0.95422	1.01513		0.975389	0.989942	0.971325	0.993677	0.970142	0.990947	1.0092	0.959045	1.01898			0.970242	0.98739	0.974721	0.991701	0.975507	0.990461	1.00541	0.961635	1.01464
F test	0.00219585					(-1.5~-0.5s)	(1~2s)														F test	0.0298623					(-1.5~-0.5s)	(1~2s)
T test	0.0818344				average	0.987077	0.984054														T test	0.935524				average	0.98646	0.9866
					SD	0.0148643	0.018607																			SD	0.0181565	0.0154883
					num	189	189																			num	189	189
					SEM	0.00108122	0.00135346																			SEM	0.00132069	0.00112661

## Sheet: Fig.3 A,D
Reversal to Forward														Forward to Reversal
	180528_2	180528_3	180528_4	180528_5	180528_7	180611_1	180611_2	180611_3	180611_5	average	SD	num	SEM			180528_2	180528_3	180528_4	180528_5	180528_7	180611_1	180611_2	180611_3	180611_5	average	SD	num	SEM
-3	1.05518	1.01994	1.04119	1.04333	1.06674	1.0883	1.03415	1.07522	1.07057	1.05496	0.0220492	9	0.00734974		-3	1.05672	1.03396	1.04326	1.05905	1.07457	1.10916	1.04892	1.08865	1.08826	1.06695	0.0247648	9	0.00825495
-2.95	1.05449	1.01983	1.04115	1.04249	1.06597	1.08798	1.03452	1.07319	1.07054	1.05446	0.0217463		0.00724878		-2.95	1.05659	1.03582	1.04289	1.05793	1.07477	1.10935	1.04846	1.08789	1.0885	1.06691	0.0245971		0.00819902
-2.9	1.05391	1.01995	1.04142	1.04228	1.0663	1.08842	1.0346	1.07092	1.07086	1.0543	0.0216137		0.00720456		-2.9	1.05621	1.03644	1.04202	1.05712	1.07618	1.10996	1.048	1.08664	1.0885	1.06678	0.0247754		0.00825846
-2.85	1.05295	1.02015	1.04194	1.04193	1.06591	1.08943	1.03525	1.06927	1.07128	1.05423	0.021559		0.00718633		-2.85	1.05629	1.03605	1.04142	1.05712	1.07779	1.11045	1.04738	1.0869	1.08853	1.06688	0.0251829		0.00839432
-2.8	1.05197	1.02029	1.04201	1.04152	1.06511	1.08995	1.03537	1.06879	1.07111	1.05401	0.0215493		0.0071831		-2.8	1.05658	1.0359	1.04144	1.05708	1.07827	1.11092	1.04719	1.08692	1.08823	1.06695	0.0253057		0.00843522
-2.75	1.05094	1.02019	1.04274	1.04121	1.06479	1.09029	1.03592	1.06873	1.07072	1.05395	0.0215028		0.00716761		-2.75	1.05674	1.03593	1.04176	1.05724	1.07841	1.11169	1.04717	1.08678	1.08779	1.06706	0.0253655		0.00845517
-2.7	1.05046	1.02041	1.04287	1.0412	1.06407	1.09009	1.03629	1.06892	1.07001	1.05381	0.0212839		0.00709462		-2.7	1.05689	1.03588	1.04222	1.05785	1.07829	1.11177	1.04671	1.08752	1.08798	1.06724	0.0254268		0.00847561
-2.65	1.05014	1.0205	1.04242	1.04078	1.06274	1.09011	1.03654	1.06972	1.06949	1.0536	0.021262		0.00708733		-2.65	1.05689	1.03611	1.04305	1.0578	1.07833	1.11169	1.04652	1.08895	1.08812	1.06749	0.0254594		0.00848646
-2.6	1.04997	1.02037	1.04159	1.0403	1.06219	1.08947	1.0365	1.07009	1.06904	1.05328	0.0212159		0.00707197		-2.6	1.05597	1.03683	1.04419	1.05727	1.07888	1.11034	1.04612	1.08981	1.08838	1.06753	0.0251932		0.00839775
-2.55	1.05045	1.02024	1.04098	1.04011	1.0611	1.09016	1.03649	1.06943	1.06912	1.05312	0.0213277		0.00710923		-2.55	1.05485	1.03696	1.04465	1.05725	1.07953	1.10825	1.04587	1.08977	1.08901	1.06735	0.0248782		0.00829275
-2.5	1.05103	1.02064	1.03989	1.04025	1.06094	1.09077	1.03624	1.0692	1.06919	1.05313	0.0214498		0.00714994		-2.5	1.05375	1.03726	1.04548	1.05746	1.08028	1.10666	1.04557	1.09	1.08974	1.06736	0.0246664		0.00822214
-2.45	1.05135	1.02053	1.03982	1.04053	1.06097	1.09101	1.03579	1.0695	1.06955	1.05323	0.0216117		0.00720391		-2.45	1.05317	1.03735	1.04655	1.05778	1.08093	1.10653	1.04569	1.08967	1.09034	1.06756	0.0245968		0.00819895
-2.4	1.05116	1.0209	1.03991	1.04141	1.06096	1.09123	1.03505	1.06925	1.0694	1.05325	0.0215619		0.0071873		-2.4	1.05277	1.03735	1.04801	1.05787	1.082	1.1049	1.04592	1.0891	1.09001	1.06755	0.0241022		0.00803407
-2.35	1.05098	1.02113	1.04012	1.04246	1.06047	1.09268	1.03433	1.06925	1.06919	1.0534	0.0217961		0.00726537		-2.35	1.05349	1.03773	1.04882	1.05856	1.08243	1.10439	1.04664	1.08821	1.09042	1.06786	0.0236737		0.00789122
-2.3	1.05004	1.02122	1.04014	1.04352	1.06035	1.0932	1.03358	1.06956	1.06879	1.05338	0.0219182		0.00730608		-2.3	1.05463	1.03809	1.05036	1.05897	1.083	1.10482	1.04751	1.0873	1.09045	1.06835	0.0232977		0.00776589
-2.25	1.04868	1.02111	1.0401	1.04411	1.05846	1.09411	1.03249	1.06884	1.06883	1.05297	0.0221434		0.00738113		-2.25	1.05632	1.03838	1.05083	1.05947	1.0832	1.1043	1.04869	1.08722	1.09019	1.06873	0.0228022		0.00760072
-2.2	1.04651	1.02141	1.03982	1.04446	1.05753	1.09511	1.03125	1.06696	1.06856	1.0524	0.0223252		0.00744173		-2.2	1.05814	1.03891	1.05056	1.05971	1.08337	1.10385	1.04985	1.08771	1.08955	1.06907	0.022388		0.00746267
-2.15	1.04385	1.02122	1.03952	1.04465	1.05676	1.09605	1.03019	1.06592	1.06873	1.05188	0.0227373		0.0075791		-2.15	1.05993	1.03918	1.04998	1.05989	1.08366	1.10463	1.05039	1.08801	1.0904	1.06956	0.0225376		0.00751254
-2.1	1.04092	1.02083	1.03883	1.04442	1.0565	1.09588	1.02907	1.06545	1.06885	1.05119	0.0230636		0.00768787		-2.1	1.06065	1.03876	1.04967	1.05952	1.08298	1.10494	1.05101	1.0885	1.09003	1.06956	0.0225788		0.00752627
-2.05	1.03855	1.02018	1.03841	1.04432	1.05639	1.0961	1.0285	1.06491	1.06874	1.05068	0.0234112		0.00780375		-2.05	1.06137	1.03862	1.04873	1.05919	1.08256	1.10525	1.05123	1.08969	1.08998	1.06962	0.0228217		0.00760722
-2	1.03667	1.01952	1.03797	1.04429	1.05531	1.09658	1.02764	1.06474	1.06841	1.05013	0.0238173		0.0079391		-2	1.06159	1.0386	1.04821	1.05849	1.08204	1.10579	1.05109	1.09033	1.08951	1.06952	0.0230208		0.00767359
-1.95	1.03567	1.01934	1.03713	1.04413	1.05315	1.09688	1.02735	1.06546	1.06872	1.04976	0.0241216		0.00804055		-1.95	1.06112	1.03873	1.04799	1.05849	1.08133	1.10609	1.05117	1.09016	1.08971	1.06942	0.0230516		0.00768387
-1.9	1.0359	1.01911	1.03626	1.04393	1.05162	1.09731	1.02676	1.06529	1.06905	1.04947	0.0243754		0.00812515		-1.9	1.0611	1.0392	1.04804	1.05847	1.0798	1.10746	1.05167	1.08947	1.08959	1.06942	0.0230188		0.00767295
-1.85	1.03617	1.01927	1.03565	1.04414	1.05022	1.09727	1.02637	1.06423	1.06911	1.04916	0.0243152		0.00810506		-1.85	1.06149	1.03927	1.04792	1.05855	1.0794	1.10878	1.05204	1.08849	1.08933	1.06947	0.0230843		0.00769475
-1.8	1.03664	1.01962	1.03517	1.04352	1.04911	1.09691	1.02609	1.06357	1.06974	1.04893	0.0242362		0.00807875		-1.8	1.06188	1.03896	1.04823	1.05883	1.07937	1.10982	1.05223	1.08643	1.08936	1.06946	0.023074		0.00769132
-1.75	1.03743	1.01982	1.0347	1.04232	1.0495	1.09599	1.02669	1.06252	1.07035	1.04881	0.0239237		0.00797457		-1.75	1.06216	1.03853	1.04856	1.05946	1.07996	1.11032	1.05289	1.0842	1.09005	1.06957	0.0230296		0.00767652
-1.7	1.0384	1.01949	1.03441	1.041	1.05097	1.09487	1.02713	1.06061	1.07076	1.04863	0.023595		0.007865		-1.7	1.06314	1.03769	1.04905	1.05934	1.08036	1.1098	1.05315	1.08256	1.09063	1.06952	0.0229127		0.00763757
-1.65	1.03899	1.01872	1.03407	1.0394	1.05215	1.09356	1.02798	1.05919	1.07093	1.04833	0.0233193		0.00777311		-1.65	1.06388	1.03742	1.04886	1.05971	1.08119	1.10796	1.05344	1.0815	1.09085	1.06942	0.0225154		0.00750512
-1.6	1.04045	1.01809	1.03388	1.03771	1.05314	1.09257	1.02879	1.05806	1.0705	1.04813	0.0230374		0.00767914		-1.6	1.06445	1.03816	1.04907	1.06028	1.0808	1.10555	1.05353	1.08086	1.0913	1.06933	0.0217835		0.00726117
-1.55	1.04155	1.01806	1.03301	1.03633	1.05525	1.09147	1.02903	1.0562	1.06988	1.04787	0.0227673		0.0075891		-1.55	1.06484	1.03906	1.04863	1.0604	1.07973	1.10446	1.05377	1.08109	1.09097	1.06922	0.0213168		0.00710559
-1.5	1.04257	1.01803	1.03271	1.03614	1.0578	1.09052	1.02907	1.05579	1.06948	1.04801	0.0226012		0.00753374		-1.5	1.06536	1.04015	1.04762	1.0606	1.07849	1.10425	1.05383	1.08163	1.09067	1.06918	0.0211099		0.00703662
-1.45	1.04327	1.01828	1.03232	1.03628	1.0589	1.09006	1.02892	1.05626	1.06952	1.0482	0.0225599		0.00751998		-1.45	1.0656	1.04131	1.04663	1.06063	1.07677	1.10489	1.05404	1.08282	1.08983	1.06917	0.0210526		0.00701752
-1.4	1.04314	1.01891	1.03212	1.03669	1.05854	1.08873	1.02859	1.05713	1.06963	1.04816	0.0222124		0.00740414		-1.4	1.06567	1.04163	1.04563	1.06055	1.07466	1.10623	1.05377	1.0841	1.08958	1.06909	0.0214434		0.00714781
-1.35	1.04251	1.01929	1.03201	1.03739	1.05868	1.08736	1.02847	1.05849	1.07024	1.04827	0.021999		0.00733299		-1.35	1.06549	1.04156	1.04497	1.06019	1.07294	1.10802	1.05394	1.0857	1.08928	1.06912	0.0220096		0.00733654
-1.3	1.04206	1.01935	1.03252	1.03855	1.05809	1.08577	1.02861	1.05963	1.07058	1.04835	0.0216009		0.0072003		-1.3	1.0654	1.04135	1.04458	1.06016	1.07102	1.10869	1.0547	1.08734	1.08973	1.06922	0.0223637		0.00745457
-1.25	1.04098	1.01913	1.03254	1.03907	1.05748	1.08389	1.02869	1.06002	1.07094	1.04808	0.021279		0.007093		-1.25	1.06476	1.04105	1.04457	1.0601	1.06925	1.10989	1.05518	1.08815	1.08991	1.06921	0.0227548		0.00758493
-1.2	1.04007	1.01917	1.03251	1.03946	1.05708	1.08263	1.02875	1.06014	1.07026	1.04778	0.0209213		0.00697378		-1.2	1.06404	1.04103	1.04523	1.06052	1.06858	1.11102	1.05527	1.08824	1.09039	1.06937	0.0229819		0.00766065
-1.15	1.03982	1.01913	1.0324	1.03961	1.05888	1.08243	1.02878	1.06019	1.06952	1.04786	0.0209143		0.00697142		-1.15	1.06342	1.0409	1.04644	1.06052	1.06796	1.11148	1.05578	1.08797	1.09019	1.06941	0.0228839		0.00762797
-1.1	1.03992	1.01936	1.03229	1.03969	1.06052	1.08188	1.02869	1.06016	1.06955	1.04801	0.0208897		0.00696322		-1.1	1.06274	1.04108	1.04702	1.06096	1.06798	1.11146	1.05525	1.08796	1.09099	1.06949	0.0229123		0.00763744
-1.05	1.03976	1.01936	1.0326	1.03943	1.06217	1.08163	1.02822	1.06099	1.06995	1.04823	0.021131		0.00704366		-1.05	1.06245	1.04114	1.04741	1.06192	1.06799	1.11126	1.0547	1.08816	1.09161	1.06963	0.022917		0.00763899
-1	1.03985	1.01996	1.03331	1.03931	1.06316	1.0813	1.02803	1.0619	1.07026	1.04857	0.0211161		0.00703871		-1	1.06274	1.04143	1.04765	1.06228	1.06729	1.11115	1.05479	1.08779	1.09185	1.06966	0.0227826		0.00759419
-0.95	1.04038	1.01992	1.03422	1.03912	1.06452	1.08021	1.02784	1.06283	1.07144	1.04894	0.0211943		0.00706476		-0.95	1.06289	1.04216	1.04733	1.06298	1.06711	1.11103	1.05561	1.08783	1.09218	1.0699	0.0226326		0.00754419
-0.9	1.04124	1.02011	1.03495	1.03896	1.06526	1.07896	1.02781	1.06277	1.07267	1.04919	0.0210755		0.00702517		-0.9	1.06301	1.04263	1.04658	1.06417	1.06632	1.11192	1.05632	1.08809	1.09215	1.07013	0.0227935		0.00759784
-0.85	1.04164	1.02048	1.03548	1.03826	1.06517	1.07805	1.02774	1.06336	1.07354	1.0493	0.0210087		0.00700289		-0.85	1.06345	1.04287	1.04614	1.06484	1.06432	1.1141	1.05792	1.08747	1.09201	1.07035	0.0231482		0.00771607
-0.8	1.04182	1.02066	1.03562	1.03778	1.06531	1.07678	1.02771	1.06329	1.07377	1.04919	0.0208202		0.00694007		-0.8	1.06358	1.04358	1.04572	1.065	1.06223	1.1172	1.05901	1.08593	1.09201	1.07047	0.0237133		0.00790444
-0.75	1.04205	1.02083	1.03532	1.03748	1.06557	1.07627	1.02719	1.06205	1.07395	1.04897	0.0207604		0.00692014		-0.75	1.06358	1.04413	1.04589	1.06531	1.06158	1.11948	1.05967	1.08577	1.09242	1.07087	0.0241988		0.00806627
-0.7	1.04189	1.02149	1.03528	1.03779	1.06585	1.07574	1.02684	1.06117	1.07348	1.04884	0.0204891		0.00682971		-0.7	1.06378	1.04402	1.04534	1.06515	1.0603	1.12076	1.05933	1.08555	1.09271	1.07077	0.0247046		0.00823487
-0.65	1.04242	1.02195	1.03554	1.03872	1.06533	1.07553	1.0263	1.06066	1.07357	1.04889	0.0202717		0.00675724		-0.65	1.06378	1.04378	1.04538	1.06459	1.05971	1.12137	1.05847	1.08482	1.0937	1.07062	0.0250427		0.00834757
-0.6	1.04324	1.02127	1.03548	1.03953	1.06585	1.07596	1.02576	1.05966	1.07322	1.04889	0.0203883		0.00679611		-0.6	1.0634	1.04302	1.04512	1.06389	1.06021	1.12198	1.05747	1.08464	1.09435	1.07045	0.0254642		0.00848808
-0.55	1.04455	1.02103	1.03609	1.04069	1.06437	1.07735	1.02563	1.06001	1.07354	1.04925	0.0204536		0.00681786		-0.55	1.06289	1.0428	1.04486	1.06302	1.06002	1.12205	1.05625	1.08476	1.09458	1.07014	0.0257175		0.0085725
-0.5	1.04573	1.02061	1.03674	1.04169	1.0633	1.07826	1.02568	1.06113	1.0736	1.04964	0.020536		0.00684534		-0.5	1.0625	1.04277	1.04385	1.06247	1.05974	1.12137	1.05566	1.08493	1.09489	1.0698	0.0258106		0.00860353
-0.45	1.04625	1.02019	1.03661	1.04204	1.0634	1.07878	1.02549	1.06166	1.07359	1.04978	0.0207547		0.00691823		-0.45	1.06204	1.04313	1.04341	1.06202	1.05907	1.12141	1.05589	1.08476	1.09507	1.06964	0.0258923		0.00863078
-0.4	1.04598	1.02008	1.03662	1.04268	1.06348	1.07913	1.0254	1.06238	1.07324	1.04989	0.0208352		0.00694507		-0.4	1.06187	1.04386	1.04309	1.06152	1.0583	1.12103	1.05699	1.08501	1.09464	1.06959	0.0257049		0.00856828
-0.35	1.04605	1.02046	1.03604	1.04362	1.06238	1.07846	1.02549	1.06233	1.07269	1.04972	0.0204754		0.00682514		-0.35	1.06146	1.04543	1.04314	1.06116	1.05665	1.12055	1.05773	1.08475	1.09398	1.06943	0.0253719		0.00845729
-0.3	1.04618	1.02078	1.03525	1.04462	1.06298	1.07798	1.02561	1.06169	1.07211	1.04969	0.0202664		0.00675545		-0.3	1.06091	1.04595	1.04412	1.06078	1.05657	1.11982	1.05895	1.08522	1.09393	1.06958	0.0250083		0.00833611
-0.25	1.04705	1.02086	1.03456	1.0457	1.0636	1.07747	1.02565	1.06159	1.0719	1.04982	0.0201891		0.00672969		-0.25	1.06061	1.0464	1.04557	1.06059	1.05685	1.12015	1.05938	1.0852	1.09385	1.06984	0.0248284		0.00827615
-0.2	1.049	1.02119	1.03478	1.04706	1.06307	1.07745	1.02562	1.06287	1.07232	1.05037	0.0201623		0.00672077		-0.2	1.06062	1.04547	1.04734	1.06017	1.05935	1.12012	1.05953	1.08508	1.09352	1.07013	0.0245357		0.00817856
-0.15	1.05103	1.02135	1.03591	1.04768	1.06311	1.07841	1.02571	1.06498	1.07328	1.05127	0.0204529		0.00681764		-0.15	1.06027	1.04477	1.04917	1.06094	1.06204	1.12114	1.05941	1.08462	1.09326	1.07062	0.0244681		0.00815604
-0.1	1.05238	1.02196	1.03728	1.0483	1.0641	1.07961	1.02561	1.0675	1.07481	1.05239	0.0209099		0.00696995		-0.1	1.05839	1.04341	1.05059	1.06122	1.06538	1.11997	1.05858	1.08297	1.09244	1.07033	0.024018		0.008006
-0.05	1.05366	1.02263	1.03799	1.0482	1.06453	1.08048	1.02486	1.0694	1.07642	1.05313	0.0214123		0.00713742		-0.05	1.05565	1.04228	1.05106	1.06061	1.06722	1.11714	1.05741	1.08098	1.09145	1.06931	0.023413		0.00780433
-2.28983e-15	1.05457	1.02349	1.03912	1.04755	1.06425	1.08144	1.02462	1.07053	1.07708	1.05363	0.0215662		0.00718872		-2.28983e-15	1.05246	1.04066	1.051	1.05951	1.06718	1.11308	1.05587	1.07867	1.0899	1.06759	0.0227		0.00756667
0.05	1.05524	1.02393	1.03979	1.04683	1.06442	1.08221	1.02417	1.07027	1.07749	1.05382	0.0217071		0.00723572		0.05	1.04897	1.0399	1.05022	1.0584	1.06499	1.10906	1.05324	1.07598	1.08896	1.06552	0.0221383		0.00737944
0.1	1.05559	1.02429	1.03947	1.04602	1.0645	1.08217	1.02375	1.06987	1.07703	1.05363	0.0216786		0.00722621		0.1	1.04524	1.03867	1.04927	1.05639	1.06379	1.10295	1.05036	1.07328	1.08756	1.06306	0.0212262		0.00707539
0.15	1.05596	1.02442	1.03969	1.0455	1.06394	1.08149	1.02334	1.07027	1.07595	1.05339	0.0214882		0.00716272		0.15	1.0433	1.03792	1.04791	1.05518	1.06173	1.09822	1.04823	1.0725	1.08658	1.06129	0.0205716		0.0068572
0.2	1.05613	1.0243	1.04003	1.04489	1.06382	1.08056	1.02327	1.07075	1.07438	1.05312	0.0212136		0.00707121		0.2	1.04235	1.03677	1.04605	1.05475	1.06088	1.0956	1.04569	1.072	1.08518	1.05992	0.0203858		0.00679525
0.25	1.05589	1.02409	1.04008	1.04511	1.06465	1.07963	1.02267	1.07192	1.07367	1.05308	0.0212796		0.00709319		0.25	1.0413	1.03598	1.04456	1.05474	1.06082	1.09456	1.04344	1.07246	1.08471	1.05918	0.0206791		0.00689304
0.3	1.05566	1.02375	1.04038	1.04534	1.06556	1.07837	1.02269	1.07333	1.07294	1.05311	0.0212484		0.00708279		0.3	1.04007	1.03514	1.04297	1.05452	1.06269	1.0934	1.04264	1.0736	1.08368	1.05875	0.0208894		0.00696312
0.35	1.05585	1.02348	1.04039	1.04585	1.06684	1.07763	1.02302	1.07443	1.07258	1.05334	0.0212943		0.00709808		0.35	1.03935	1.03463	1.04199	1.05388	1.06314	1.09315	1.04189	1.07417	1.08359	1.05842	0.0212238		0.0070746
0.4	1.05629	1.02334	1.0406	1.04609	1.06902	1.07792	1.02347	1.07538	1.07235	1.05383	0.0215386		0.00717953		0.4	1.03915	1.03342	1.0417	1.05244	1.0653	1.09267	1.04086	1.07422	1.08353	1.05814	0.0215631		0.0071877
0.45	1.05689	1.02327	1.04059	1.04615	1.07201	1.07759	1.02421	1.07653	1.07239	1.0544	0.0218151		0.00727171		0.45	1.03935	1.03252	1.04215	1.05064	1.06635	1.09231	1.04008	1.07282	1.08331	1.05773	0.0215923		0.00719744
0.5	1.0577	1.02331	1.04048	1.04609	1.07484	1.07744	1.02552	1.07689	1.07157	1.05487	0.0218569		0.00728563		0.5	1.03942	1.0312	1.04194	1.04894	1.0679	1.09015	1.0389	1.06961	1.08228	1.05671	0.0212416		0.00708053
0.55	1.05821	1.02359	1.03928	1.04569	1.07694	1.07709	1.02673	1.07732	1.07069	1.05506	0.0219195		0.0073065		0.55	1.03919	1.03019	1.0416	1.04757	1.06865	1.0878	1.03661	1.06532	1.08156	1.05539	0.0209513		0.00698378
0.6	1.05827	1.0239	1.03813	1.04493	1.07834	1.0765	1.02799	1.07752	1.07008	1.05507	0.0218964		0.00729881		0.6	1.03944	1.02881	1.04035	1.04693	1.06983	1.08618	1.03411	1.06144	1.08027	1.05415	0.0209478		0.00698259
0.65	1.05842	1.02387	1.03693	1.04473	1.07944	1.07671	1.02921	1.0771	1.07011	1.05517	0.0219733		0.00732443		0.65	1.03913	1.02771	1.03925	1.04678	1.06918	1.08519	1.03204	1.05807	1.07839	1.05286	0.0208176		0.00693921
0.7	1.05891	1.02403	1.03589	1.04503	1.07993	1.07714	1.03026	1.07697	1.07036	1.05539	0.022023		0.007341		0.7	1.03883	1.02686	1.03832	1.04713	1.07034	1.08313	1.03027	1.05646	1.07702	1.05204	0.020735		0.00691168
0.75	1.05947	1.02406	1.03582	1.04485	1.07965	1.07803	1.03061	1.07725	1.07162	1.05571	0.0222138		0.00740459		0.75	1.03941	1.0265	1.03756	1.04737	1.07132	1.08264	1.02951	1.0555	1.07651	1.05181	0.0208244		0.00694148
0.8	1.05996	1.02392	1.03633	1.04505	1.07942	1.07976	1.03126	1.07765	1.07337	1.0563	0.022491		0.00749701		0.8	1.04063	1.02626	1.03743	1.04722	1.07172	1.08251	1.02949	1.05595	1.07608	1.05192	0.0207636		0.0069212
0.85	1.0602	1.02353	1.03644	1.0453	1.07893	1.08109	1.03191	1.07844	1.07461	1.05672	0.0227761		0.00759204		0.85	1.04172	1.02639	1.03789	1.04696	1.07212	1.08292	1.03031	1.05724	1.07602	1.0524	0.0206775		0.00689251
0.9	1.0606	1.0235	1.03664	1.04501	1.07808	1.08171	1.03285	1.07918	1.07534	1.05699	0.0228031		0.00760105		0.9	1.04345	1.02679	1.03819	1.04699	1.07344	1.08367	1.03099	1.05841	1.07614	1.05312	0.020741		0.00691367
0.95	1.06053	1.02327	1.03692	1.04515	1.07668	1.08199	1.03427	1.08046	1.07572	1.05722	0.0227012		0.00756705		0.95	1.04509	1.02725	1.03864	1.04726	1.07398	1.08463	1.03203	1.05956	1.07606	1.05384	0.0206555		0.00688515
1	1.06061	1.02338	1.03736	1.04574	1.07513	1.08271	1.03591	1.08196	1.07502	1.05754	0.0224598		0.00748661		1	1.04619	1.02773	1.04023	1.04713	1.07494	1.08559	1.03273	1.06102	1.07546	1.05456	0.0205665		0.00685551
1.05	1.06072	1.02341	1.03795	1.04615	1.07369	1.08305	1.03694	1.08299	1.07396	1.05765	0.0221974		0.00739913		1.05	1.04765	1.02831	1.04176	1.04783	1.075	1.08627	1.03356	1.06223	1.07475	1.05526	0.020223		0.00674099
1.1	1.06134	1.02374	1.0391	1.04644	1.07251	1.08343	1.03746	1.08334	1.07346	1.05787	0.0218985		0.0072995		1.1	1.04854	1.0286	1.04246	1.04782	1.07475	1.08647	1.03355	1.06328	1.07363	1.05546	0.0200044		0.00666814
1.15	1.06179	1.02408	1.03964	1.04678	1.07154	1.08433	1.03758	1.08286	1.07277	1.05793	0.0216722		0.00722406		1.15	1.04932	1.02976	1.04324	1.0477	1.07452	1.08538	1.03367	1.0636	1.07266	1.05554	0.0193742		0.00645806
1.2	1.06239	1.02445	1.04005	1.04644	1.07064	1.08541	1.03731	1.08142	1.07198	1.05779	0.021458		0.00715268		1.2	1.04993	1.03086	1.04345	1.04749	1.07454	1.085	1.03338	1.06393	1.07217	1.05564	0.0190985		0.00636617
1.25	1.06244	1.02474	1.03977	1.04623	1.07039	1.08501	1.03699	1.08028	1.07176	1.05751	0.0212274		0.00707581		1.25	1.05008	1.03252	1.04296	1.04766	1.07378	1.08483	1.03306	1.06322	1.07126	1.05548	0.0186477		0.00621591
1.3	1.06216	1.02547	1.04002	1.04645	1.06969	1.08487	1.03693	1.07945	1.07207	1.05746	0.0208868		0.00696225		1.3	1.04974	1.03415	1.04228	1.04736	1.07341	1.08507	1.0326	1.06321	1.07067	1.05539	0.0185028		0.00616761
1.35	1.06199	1.02593	1.04018	1.04715	1.06825	1.08484	1.03785	1.07882	1.07176	1.05742	0.0204054		0.00680179		1.35	1.04986	1.03638	1.04182	1.0474	1.07301	1.08594	1.03241	1.06282	1.07027	1.05555	0.0183309		0.00611029
1.4	1.06169	1.02627	1.04085	1.04777	1.06673	1.08474	1.03892	1.07889	1.07178	1.05751	0.019995		0.00666499		1.4	1.04933	1.03755	1.04079	1.04712	1.0727	1.088	1.03207	1.06312	1.07039	1.05567	0.0187998		0.0062666
1.45	1.06076	1.02648	1.04169	1.04857	1.06473	1.08495	1.03939	1.07868	1.07201	1.05747	0.0196715		0.00655716		1.45	1.04833	1.03889	1.04005	1.04664	1.07169	1.08971	1.03203	1.06316	1.06971	1.05558	0.0190014		0.00633379
1.5	1.06056	1.02656	1.04242	1.04925	1.06223	1.08525	1.03972	1.07783	1.07216	1.05733	0.0193618		0.00645393		1.5	1.04805	1.03953	1.0392	1.04598	1.07029	1.09047	1.03205	1.06443	1.06959	1.05551	0.0191591		0.00638637
1.55	1.06087	1.0267	1.04225	1.04959	1.06013	1.0859	1.03977	1.07722	1.07227	1.05719	0.0193278		0.00644259		1.55	1.04796	1.03975	1.03808	1.04528	1.06899	1.09153	1.03235	1.06443	1.06978	1.05535	0.0194051		0.00646837
1.6	1.06128	1.02666	1.04205	1.04977	1.05905	1.08628	1.03897	1.07709	1.07238	1.05706	0.019498		0.00649933		1.6	1.04727	1.03962	1.03691	1.04476	1.06781	1.09176	1.03215	1.0649	1.07008	1.05503	0.0196554		0.00655179
1.65	1.06167	1.02652	1.04203	1.05002	1.05819	1.08588	1.0382	1.0771	1.07314	1.05697	0.0196119		0.00653731		1.65	1.0468	1.0393	1.03646	1.04432	1.06577	1.09167	1.03189	1.06454	1.06954	1.05448	0.019578		0.00652601
1.7	1.06266	1.02654	1.04218	1.05019	1.05773	1.08517	1.03805	1.07741	1.07377	1.05708	0.0196106		0.00653687		1.7	1.04659	1.03901	1.03542	1.04401	1.06421	1.09023	1.03126	1.06419	1.06969	1.05384	0.0193928		0.00646426
1.75	1.06328	1.02663	1.04223	1.05033	1.05762	1.08462	1.03808	1.07792	1.07437	1.05723	0.0196364		0.00654546		1.75	1.04561	1.03864	1.03443	1.04366	1.06329	1.08949	1.03006	1.0634	1.06981	1.05315	0.0195165		0.00650549
1.8	1.06369	1.02622	1.04244	1.05084	1.05789	1.08399	1.03873	1.07793	1.07402	1.0573	0.0194684		0.00648947		1.8	1.04455	1.03812	1.03374	1.04329	1.06184	1.08981	1.02826	1.06344	1.06892	1.05244	0.0198858		0.00662859
1.85	1.06326	1.02613	1.04252	1.0515	1.05793	1.08353	1.03921	1.07735	1.07408	1.05728	0.0192307		0.00641022		1.85	1.04438	1.03739	1.03262	1.04254	1.06003	1.08956	1.02636	1.06296	1.06843	1.05159	0.0201808		0.00672693
1.9	1.06251	1.02584	1.0425	1.05236	1.05799	1.08376	1.03993	1.07719	1.07356	1.05729	0.0191124		0.0063708		1.9	1.04451	1.03718	1.03251	1.04193	1.05952	1.08881	1.02459	1.0628	1.06835	1.05113	0.0202989		0.00676629
1.95	1.06161	1.02557	1.04208	1.05335	1.05832	1.08479	1.04052	1.07777	1.07388	1.05754	0.0193777		0.00645922		1.95	1.04453	1.03663	1.03334	1.04202	1.05884	1.08895	1.02331	1.06262	1.06843	1.05096	0.0204588		0.0068196
2	1.06081	1.0256	1.0418	1.05416	1.05837	1.08552	1.04111	1.078	1.07515	1.05784	0.0195943		0.00653145		2	1.04538	1.03671	1.03436	1.04269	1.0578	1.08892	1.02276	1.06282	1.06878	1.05113	0.0203684		0.00678946
2.05	1.05995	1.02577	1.04182	1.05496	1.05827	1.08503	1.04108	1.07855	1.07659	1.058	0.0196808		0.00656028		2.05	1.04647	1.03743	1.03554	1.04361	1.05765	1.08748	1.02232	1.06225	1.06951	1.05136	0.0198858		0.00662858
2.1	1.05956	1.02578	1.04201	1.05573	1.0586	1.08449	1.041	1.07902	1.07758	1.0582	0.0197403		0.0065801		2.1	1.04744	1.03806	1.03758	1.04519	1.05785	1.08713	1.02292	1.06161	1.07033	1.05201	0.0194016		0.00646719
2.15	1.05968	1.02642	1.04206	1.05582	1.05904	1.08381	1.04021	1.07913	1.0774	1.05818	0.0195749		0.00652498		2.15	1.04828	1.03845	1.03794	1.04693	1.05746	1.08775	1.02401	1.06184	1.071	1.05263	0.0192568		0.00641895
2.2	1.05957	1.02679	1.04227	1.05592	1.05942	1.08272	1.0396	1.07898	1.07733	1.05807	0.019346		0.00644865		2.2	1.04898	1.03886	1.03823	1.0476	1.05781	1.08842	1.02494	1.06228	1.07103	1.05313	0.0191712		0.0063904
2.25	1.05971	1.02699	1.04254	1.05632	1.06041	1.08153	1.03898	1.0791	1.07647	1.05801	0.0190839		0.00636131		2.25	1.04932	1.03883	1.03857	1.0477	1.0583	1.08921	1.02527	1.0632	1.07084	1.05347	0.0192971		0.00643238
2.3	1.05942	1.02707	1.04278	1.056	1.06122	1.08087	1.03863	1.07883	1.07651	1.05792	0.0189734		0.00632447		2.3	1.04977	1.03851	1.03925	1.04791	1.05872	1.09022	1.02609	1.06407	1.07114	1.05396	0.0194329		0.00647762
2.35	1.05918	1.02723	1.04266	1.05529	1.0615	1.07979	1.03825	1.0779	1.07676	1.05762	0.0187577		0.00625256		2.35	1.04947	1.03814	1.03992	1.04742	1.05915	1.09083	1.02636	1.06477	1.07145	1.05417	0.0196249		0.00654164
2.4	1.05813	1.02706	1.04225	1.0554	1.06097	1.07852	1.03807	1.07788	1.07825	1.05739	0.0188481		0.0062827		2.4	1.04935	1.03737	1.04084	1.04692	1.05967	1.09034	1.02636	1.06519	1.07246	1.05428	0.0196966		0.00656552
2.45	1.05741	1.02726	1.04217	1.05531	1.06015	1.07742	1.03753	1.07681	1.07865	1.05697	0.0186215		0.00620716		2.45	1.04981	1.03678	1.04109	1.04648	1.0591	1.09066	1.02659	1.06512	1.07393	1.05439	0.0199311		0.00664369
2.5	1.0564	1.0274	1.0414	1.05484	1.05888	1.07739	1.03715	1.07545	1.07846	1.05637	0.0184919		0.00616396		2.5	1.05026	1.0359	1.04182	1.04617	1.05892	1.09002	1.02719	1.06465	1.07517	1.05446	0.0198491		0.00661637
2.55	1.05603	1.02757	1.04076	1.05475	1.05872	1.07744	1.03677	1.07446	1.07804	1.05606	0.01839		0.00612999		2.55	1.05004	1.03515	1.04237	1.0459	1.0584	1.08865	1.02749	1.0649	1.07579	1.0543	0.0196448		0.00654826
2.6	1.05582	1.0278	1.04052	1.05505	1.05903	1.07804	1.03628	1.0738	1.07724	1.05595	0.0183284		0.00610945		2.6	1.05009	1.03493	1.04242	1.04597	1.05844	1.08744	1.02809	1.06547	1.07566	1.05428	0.0193226		0.00644087
2.65	1.05672	1.02826	1.04095	1.05485	1.06125	1.07924	1.03617	1.07186	1.07637	1.05618	0.0181121		0.00603735		2.65	1.05009	1.03547	1.04273	1.04616	1.05912	1.08695	1.02812	1.06502	1.0748	1.05427	0.0189807		0.00632689
2.7	1.05771	1.02856	1.04117	1.05493	1.06313	1.08017	1.03591	1.07093	1.07582	1.05648	0.0181298		0.00604326		2.7	1.04983	1.03615	1.04352	1.04634	1.06051	1.08605	1.02779	1.06436	1.07394	1.05428	0.0185912		0.00619705
2.75	1.0582	1.02849	1.04154	1.05537	1.06562	1.08013	1.03546	1.07054	1.07559	1.05677	0.0182252		0.00607508		2.75	1.04949	1.03734	1.04374	1.04649	1.06208	1.08552	1.02786	1.06386	1.07287	1.05436	0.0182135		0.00607118
2.8	1.05806	1.02846	1.0418	1.05575	1.06737	1.08091	1.03476	1.07011	1.07494	1.05691	0.0184248		0.00614158		2.8	1.04936	1.03839	1.04353	1.04622	1.06396	1.08569	1.02826	1.06257	1.07227	1.05447	0.0180509		0.00601696
2.85	1.05759	1.02835	1.0416	1.05596	1.06906	1.08119	1.03457	1.07081	1.07448	1.05707	0.0186734		0.00622446		2.85	1.04927	1.0392	1.04318	1.04579	1.06572	1.08527	1.02876	1.06123	1.07202	1.05449	0.017863		0.00595432
2.9	1.05699	1.02809	1.0411	1.0559	1.06897	1.08081	1.03426	1.07203	1.07379	1.05688	0.0187908		0.0062636		2.9	1.04939	1.03953	1.04277	1.04457	1.0664	1.08484	1.02975	1.06034	1.07213	1.05441	0.0176993		0.00589977
2.95	1.05633	1.02777	1.04031	1.05567	1.0695	1.08096	1.03419	1.07262	1.07327	1.05673	0.0190181		0.00633937		2.95	1.04945	1.03964	1.04201	1.04394	1.06709	1.08416	1.03102	1.0601	1.07146	1.05432	0.0174006		0.00580022
3	1.05594	1.02783	1.0393	1.05536	1.06944	1.08179	1.03358	1.07297	1.07336	1.05662	0.0193892		0.00646308		3	1.04992	1.03946	1.04133	1.04358	1.06692	1.08366	1.03213	1.06024	1.0707	1.05422	0.0171019		0.00570062
3.05	1.05499	1.02793	1.03855	1.05451	1.06981	1.08249	1.03357	1.07308	1.07345	1.05649	0.0196384		0.00654614		3.05	1.0503	1.03886	1.04041	1.04353	1.06678	1.08304	1.03284	1.06179	1.0709	1.05427	0.0170927		0.00569757
3.1	1.05382	1.02782	1.03881	1.05381	1.06995	1.08352	1.03329	1.07294	1.07383	1.05642	0.0199073		0.00663578		3.1	1.05054	1.0382	1.04007	1.04376	1.06613	1.08232	1.03319	1.06395	1.07142	1.0544	0.0171165		0.00570551
3.15	1.052	1.02766	1.03911	1.05348	1.07067	1.08375	1.0331	1.07207	1.07383	1.05618	0.0199891		0.00666302		3.15	1.05087	1.03808	1.03983	1.04427	1.06597	1.08241	1.03358	1.06625	1.07219	1.05483	0.0173241		0.00577469
3.2	1.05002	1.02759	1.03934	1.05349	1.07061	1.08412	1.03308	1.07211	1.07328	1.05596	0.0200452		0.00668172		3.2	1.05153	1.03788	1.03979	1.04451	1.06543	1.0833	1.0333	1.06733	1.07359	1.05518	0.0177638		0.00592127
3.25	1.04858	1.02735	1.0399	1.05315	1.07053	1.08457	1.03382	1.07206	1.0726	1.05584	0.0199856		0.00666186		3.25	1.05161	1.03719	1.03934	1.04439	1.06611	1.08347	1.03269	1.06805	1.07478	1.05529	0.0183007		0.00610022
3.3	1.04772	1.02698	1.04043	1.05346	1.07016	1.08473	1.03448	1.0728	1.07174	1.05583	0.0199346		0.00664486		3.3	1.05149	1.0373	1.03941	1.04429	1.06703	1.08279	1.03243	1.06806	1.07482	1.05529	0.0182782		0.00609274
3.35	1.04798	1.02675	1.04003	1.05355	1.07121	1.08377	1.03567	1.07342	1.07054	1.05588	0.0197195		0.00657316		3.35	1.05132	1.03736	1.03907	1.04421	1.06914	1.08202	1.03208	1.06742	1.07518	1.05531	0.0184089		0.00613631
3.4	1.04882	1.02656	1.03986	1.0538	1.07107	1.08314	1.03686	1.07465	1.07039	1.05613	0.0195837		0.0065279		3.4	1.05071	1.03719	1.03846	1.04421	1.07107	1.08	1.03231	1.06624	1.07501	1.05502	0.0182014		0.00606712
3.45	1.04974	1.02628	1.04016	1.05384	1.07131	1.08183	1.03798	1.07619	1.0702	1.05639	0.0194036		0.00646785		3.45	1.04992	1.03706	1.03816	1.04423	1.07223	1.07758	1.03322	1.0667	1.07531	1.05494	0.0179497		0.00598324
3.5	1.05054	1.02597	1.04086	1.05385	1.07312	1.07999	1.03905	1.07803	1.07008	1.05683	0.01936		0.00645334		3.5	1.04959	1.03771	1.0386	1.044	1.07208	1.07551	1.03392	1.06744	1.07622	1.05501	0.0176056		0.00586854
3.55	1.05161	1.02583	1.04145	1.05406	1.07446	1.078	1.03969	1.07947	1.06992	1.05717	0.0192603		0.00642009		3.55	1.04932	1.03789	1.0392	1.04358	1.07136	1.07389	1.03476	1.06828	1.07725	1.05506	0.0173596		0.00578653
3.6	1.05173	1.0258	1.04224	1.05369	1.07521	1.07639	1.03973	1.08003	1.06993	1.05719	0.0191468		0.00638226		3.6	1.04948	1.03823	1.03965	1.04363	1.06996	1.07317	1.03579	1.0691	1.07791	1.05521	0.0170399		0.00567995
3.65	1.05146	1.0258	1.04233	1.05299	1.07715	1.07526	1.03961	1.08084	1.0698	1.05725	0.0193936		0.00646454		3.65	1.04955	1.03845	1.03996	1.04424	1.0688	1.07281	1.03653	1.07025	1.07843	1.05545	0.0168593		0.00561976
3.7	1.05116	1.02579	1.04273	1.05252	1.07966	1.07422	1.03957	1.08109	1.07009	1.05742	0.0196721		0.00655737		3.7	1.05018	1.03878	1.03971	1.04466	1.06849	1.07209	1.03677	1.07065	1.07821	1.05551	0.0166391		0.00554635
3.75	1.05084	1.0258	1.04269	1.05251	1.08102	1.0738	1.03953	1.08158	1.06999	1.05753	0.019909		0.00663632		3.75	1.0509	1.03901	1.03918	1.0457	1.06879	1.07085	1.03718	1.06995	1.07839	1.05555	0.016339		0.00544632
3.8	1.05093	1.02585	1.0428	1.0523	1.08241	1.07362	1.03939	1.08191	1.07056	1.05775	0.0201917		0.00673056		3.8	1.05177	1.03923	1.03942	1.04643	1.06959	1.06892	1.037	1.06815	1.07779	1.05537	0.0157996		0.00526652
3.85	1.05144	1.02602	1.04319	1.0529	1.08335	1.07447	1.03908	1.08293	1.07104	1.05827	0.0205362		0.00684542		3.85	1.0526	1.03924	1.0402	1.04619	1.07057	1.06745	1.03711	1.0664	1.07744	1.05524	0.0154146		0.00513819
3.9	1.05208	1.02592	1.04382	1.05333	1.08407	1.076	1.03856	1.08366	1.07166	1.05879	0.0209419		0.00698064		3.9	1.05379	1.03919	1.04115	1.04514	1.07243	1.06723	1.03735	1.06483	1.07712	1.05536	0.015372		0.005124
3.95	1.05248	1.02611	1.04409	1.05339	1.08415	1.07791	1.03789	1.084	1.07217	1.05913	0.0212481		0.0070827		3.95	1.05449	1.0386	1.04251	1.0439	1.07322	1.06725	1.03786	1.06295	1.07709	1.05532	0.0153072		0.00510241
4	1.05224	1.02597	1.04437	1.05307	1.08439	1.07909	1.03717	1.08434	1.0715	1.05913	0.0215305		0.00717682		4	1.05508	1.03762	1.04333	1.04299	1.07407	1.06854	1.03843	1.06164	1.077	1.05541	0.0155342		0.00517807
4.05	1.05164	1.0257	1.04475	1.05268	1.08473	1.08008	1.03705	1.08465	1.07056	1.05909	0.0217535		0.00725117		4.05	1.05538	1.03726	1.04322	1.04226	1.07567	1.07073	1.03929	1.06161	1.07819	1.05596	0.0162454		0.00541513
4.1	1.05095	1.02517	1.04516	1.05241	1.08416	1.08143	1.03758	1.08464	1.07042	1.0591	0.0218701		0.00729003		4.1	1.05549	1.03705	1.04306	1.04208	1.0765	1.072	1.03945	1.06132	1.07912	1.05623	0.0167084		0.00556946
4.15	1.05081	1.02529	1.04565	1.05224	1.0833	1.08199	1.03842	1.08419	1.07001	1.0591	0.0215796		0.0071932		4.15	1.05544	1.03656	1.04289	1.04227	1.07631	1.07237	1.0395	1.06149	1.08058	1.05638	0.0170485		0.00568284
4.2	1.05062	1.02531	1.04627	1.05275	1.08284	1.08391	1.03952	1.08361	1.06976	1.0594	0.0214894		0.00716313		4.2	1.0555	1.03632	1.04243	1.04288	1.07739	1.07255	1.03957	1.06216	1.08164	1.05672	0.01745		0.00581666
4.25	1.05081	1.02557	1.04696	1.05345	1.08161	1.086	1.04052	1.08308	1.07151	1.05995	0.021419		0.00713967		4.25	1.05515	1.036	1.04237	1.04309	1.0784	1.07307	1.0396	1.0624	1.08239	1.05694	0.017832		0.00594401
4.3	1.05139	1.02616	1.04673	1.05395	1.08081	1.08711	1.04134	1.08207	1.07348	1.06034	0.02126		0.00708668		4.3	1.05498	1.0347	1.04275	1.04321	1.07798	1.07498	1.03938	1.06299	1.08246	1.05705	0.0182102		0.00607006
4.35	1.05193	1.0268	1.04676	1.05375	1.08004	1.08766	1.04174	1.08161	1.07527	1.06062	0.0211506		0.0070502		4.35	1.05517	1.03369	1.04299	1.04313	1.07786	1.07726	1.03934	1.0637	1.08179	1.05721	0.0185469		0.00618232
4.4	1.05189	1.02718	1.04728	1.05367	1.07966	1.08827	1.04161	1.08148	1.07661	1.06085	0.0212127		0.00707089		4.4	1.05535	1.03353	1.04312	1.04341	1.07782	1.07892	1.03868	1.06487	1.08059	1.05737	0.0186999		0.00623331
4.45	1.05241	1.02737	1.04786	1.0534	1.07921	1.08679	1.0417	1.08097	1.07732	1.06078	0.0208226		0.00694087		4.45	1.05543	1.03396	1.04307	1.04346	1.07757	1.08112	1.03766	1.06642	1.07954	1.05758	0.0189857		0.00632858
4.5	1.05305	1.02759	1.04826	1.05284	1.07882	1.08561	1.04164	1.08025	1.07758	1.06063	0.0204655		0.00682184		4.5	1.05587	1.03427	1.042	1.04371	1.07763	1.08196	1.03627	1.06791	1.07856	1.05757	0.0192959		0.00643198
4.55	1.05353	1.02792	1.04921	1.05222	1.07802	1.08569	1.04148	1.08017	1.07693	1.06057	0.0202054		0.00673513		4.55	1.0566	1.03522	1.04053	1.04427	1.07754	1.08102	1.03475	1.06821	1.07772	1.05732	0.019223		0.00640767
4.6	1.05365	1.02829	1.04947	1.05175	1.0778	1.08498	1.04152	1.07931	1.07634	1.06035	0.0198307		0.00661022		4.6	1.05723	1.03594	1.03961	1.04481	1.07766	1.07983	1.03319	1.06868	1.07818	1.05724	0.0193457		0.00644855
4.65	1.05367	1.02862	1.04994	1.05172	1.07733	1.0848	1.04221	1.07849	1.07606	1.06032	0.0194455		0.00648183		4.65	1.05802	1.03613	1.03857	1.0451	1.07718	1.07948	1.03199	1.06883	1.07866	1.05711	0.0195743		0.00652478
4.7	1.05257	1.02863	1.0501	1.05154	1.07713	1.08582	1.04247	1.07783	1.07609	1.06024	0.0195335		0.00651117		4.7	1.05912	1.0357	1.03777	1.04574	1.07671	1.0788	1.031	1.06857	1.07909	1.05695	0.0197377		0.00657923
4.75	1.05162	1.02914	1.05024	1.05143	1.07685	1.08643	1.04271	1.0771	1.07622	1.06019	0.0194558		0.00648526		4.75	1.06014	1.03556	1.0378	1.04604	1.07648	1.07885	1.03039	1.06925	1.07899	1.05706	0.0198656		0.00662186
4.8	1.05054	1.02951	1.04998	1.05204	1.07649	1.08701	1.04301	1.07621	1.07634	1.06013	0.0193735		0.00645783		4.8	1.06117	1.03516	1.03782	1.04637	1.07627	1.07964	1.02968	1.06987	1.07863	1.05718	0.0201204		0.0067068
4.85	1.04945	1.02995	1.05022	1.05246	1.07554	1.08678	1.04343	1.0754	1.07666	1.05999	0.0190864		0.00636213		4.85	1.06172	1.0347	1.03736	1.04658	1.07624	1.07986	1.02923	1.07114	1.07715	1.05711	0.0202595		0.00675317
4.9	1.04884	1.03008	1.04924	1.05266	1.07434	1.08713	1.04385	1.0743	1.07648	1.05966	0.0189312		0.00631039		4.9	1.06192	1.03422	1.03733	1.04673	1.07769	1.07988	1.02887	1.0728	1.0753	1.05719	0.0205005		0.0068335
4.95	1.04928	1.0304	1.04815	1.05248	1.07278	1.08677	1.04439	1.07445	1.07677	1.0595	0.0187062		0.0062354		4.95	1.06175	1.03383	1.03722	1.04724	1.07885	1.07969	1.02854	1.07417	1.07358	1.05721	0.0206674		0.00688914
5	1.04958	1.03056	1.04768	1.05227	1.07169	1.08634	1.04481	1.07268	1.07639	1.05911	0.0182686		0.00608953		5	1.06143	1.03355	1.0374	1.04795	1.07929	1.07956	1.02812	1.07509	1.0727	1.05723	0.0207633		0.00692109
5.05	1.05024	1.03039	1.04761	1.05156	1.07097	1.08519	1.04507	1.07067	1.07611	1.05865	0.0177865		0.00592883		5.05	1.06084	1.03313	1.03754	1.04824	1.08059	1.07838	1.02823	1.07652	1.07224	1.0573	0.020897		0.00696566
5.1	1.05052	1.03021	1.04734	1.05152	1.07071	1.08596	1.04508	1.06962	1.07537	1.05848	0.017777		0.00592568		5.1	1.06111	1.03289	1.03814	1.04889	1.08173	1.07797	1.02822	1.07738	1.07255	1.05765	0.0210734		0.00702446
5.15	1.05084	1.0301	1.04757	1.05146	1.07112	1.08609	1.0445	1.06924	1.07472	1.0584	0.0177802		0.00592673		5.15	1.06177	1.03262	1.03874	1.04959	1.0819	1.07756	1.0282	1.07746	1.0737	1.05795	0.0211161		0.0070387
5.2	1.05113	1.03017	1.04779	1.05126	1.07144	1.08645	1.04389	1.06797	1.07385	1.05822	0.0177156		0.00590519		5.2	1.06231	1.03235	1.03903	1.04992	1.08222	1.07729	1.02848	1.07791	1.07457	1.05823	0.0212211		0.0070737
5.25	1.05196	1.02987	1.04771	1.05105	1.07195	1.086	1.04396	1.06817	1.0733	1.05822	0.017658		0.00588601		5.25	1.0631	1.03219	1.03945	1.05016	1.0828	1.07808	1.02885	1.07826	1.07517	1.05867	0.0214082		0.00713607
5.3	1.05236	1.0294	1.0474	1.05167	1.07187	1.08638	1.04396	1.06905	1.07301	1.05835	0.0178302		0.0059434		5.3	1.06397	1.03235	1.03978	1.05071	1.08311	1.07923	1.02889	1.0786	1.07549	1.05912	0.0215815		0.00719385
5.35	1.05332	1.02881	1.04731	1.0524	1.0723	1.08595	1.04382	1.0699	1.07251	1.05848	0.0178783		0.00595945		5.35	1.06417	1.03217	1.04007	1.05106	1.08255	1.08048	1.02921	1.07897	1.0749	1.05929	0.0215714		0.00719048
5.4	1.05429	1.02818	1.04744	1.05299	1.0727	1.08521	1.04415	1.0705	1.07261	1.05868	0.0178678		0.00595593		5.4	1.06386	1.03148	1.04003	1.05128	1.08188	1.082	1.02938	1.07939	1.07407	1.05926	0.021715		0.00723833
5.45	1.05512	1.02769	1.04733	1.05371	1.0732	1.08527	1.04475	1.07109	1.07286	1.059	0.0180025		0.00600082		5.45	1.0634	1.03058	1.04011	1.05126	1.08058	1.08349	1.02898	1.07987	1.07313	1.05904	0.0219238		0.00730792
5.5	1.0554	1.02709	1.04678	1.05471	1.07308	1.08612	1.0448	1.07191	1.0731	1.05922	0.0183693		0.0061231		5.5	1.0627	1.03013	1.0401	1.05114	1.07918	1.08395	1.02837	1.0798	1.07204	1.0586	0.0218943		0.00729809
5.55	1.05568	1.02683	1.04666	1.05502	1.07368	1.08705	1.04494	1.0732	1.07383	1.05965	0.0188143		0.00627144		5.55	1.06195	1.02955	1.04001	1.05067	1.07717	1.08535	1.0281	1.07902	1.07107	1.0581	0.0218649		0.00728829
5.6	1.0557	1.02642	1.04618	1.05474	1.07421	1.0891	1.04533	1.07392	1.07492	1.06006	0.0195099		0.00650329		5.6	1.06139	1.02924	1.03985	1.04999	1.07593	1.08675	1.02743	1.07816	1.07096	1.05774	0.0220475		0.00734917
5.65	1.05577	1.02604	1.04558	1.05465	1.07418	1.09119	1.04538	1.07455	1.07547	1.06031	0.0201416		0.00671388		5.65	1.06128	1.02978	1.04005	1.04938	1.07539	1.08734	1.02676	1.07655	1.07037	1.05743	0.0219019		0.00730064
5.7	1.05595	1.02567	1.04515	1.05483	1.07361	1.0926	1.04541	1.07508	1.07614	1.06049	0.020581		0.00686035		5.7	1.06099	1.03053	1.04043	1.0491	1.07536	1.08766	1.02668	1.07436	1.07095	1.05734	0.0216352		0.00721174
5.75	1.05621	1.02524	1.0445	1.05492	1.07309	1.09333	1.04577	1.07594	1.07651	1.06061	0.020907		0.00696901		5.75	1.06078	1.03051	1.04061	1.04879	1.07446	1.08772	1.02656	1.07311	1.07188	1.05716	0.0215289		0.00717629
5.8	1.05658	1.02478	1.04346	1.05499	1.07253	1.09403	1.04648	1.07578	1.07726	1.06065	0.0211894		0.00706313		5.8	1.06039	1.03048	1.04157	1.04876	1.07362	1.08725	1.02635	1.07248	1.07293	1.05709	0.0213445		0.00711483
5.85	1.05718	1.02469	1.04262	1.05533	1.07156	1.09459	1.04731	1.07575	1.07765	1.06074	0.0212855		0.00709518		5.85	1.05986	1.03	1.04185	1.04905	1.07284	1.08622	1.02611	1.07169	1.07345	1.05679	0.0211393		0.00704645
5.9	1.0571	1.02469	1.04201	1.05528	1.07139	1.09498	1.04817	1.07587	1.07801	1.06083	0.0214012		0.00713374		5.9	1.05921	1.02956	1.04212	1.04898	1.0711	1.08587	1.02659	1.07142	1.07444	1.05659	0.0209502		0.00698339
5.95	1.05672	1.02448	1.04127	1.05537	1.07198	1.09544	1.04898	1.07582	1.07773	1.06087	0.0215725		0.00719085		5.95	1.05914	1.02951	1.04249	1.04891	1.06953	1.08705	1.0274	1.07143	1.0748	1.0567	0.0209072		0.00696907
6	1.05581	1.0249	1.04122	1.05576	1.07273	1.09644	1.04945	1.07581	1.07693	1.061	0.0216481		0.00721605		6	1.05905	1.02963	1.04301	1.04884	1.0685	1.08826	1.02866	1.07105	1.07507	1.0569	0.0207741		0.0069247
6.05	1.05528	1.02552	1.04143	1.0563	1.07351	1.09711	1.04978	1.07595	1.07536	1.06114	0.0215412		0.00718041		6.05	1.05902	1.03031	1.04293	1.04873	1.06787	1.08901	1.02959	1.07092	1.07523	1.05707	0.0206266		0.00687554
6.1	1.055	1.02652	1.04142	1.05652	1.07513	1.09655	1.04992	1.07615	1.07348	1.06119	0.0212112		0.00707039		6.1	1.05912	1.0307	1.04259	1.04868	1.06679	1.08923	1.03079	1.07057	1.07525	1.05708	0.0203451		0.0067817
6.15	1.0546	1.02741	1.04107	1.05731	1.07596	1.09585	1.04999	1.07575	1.07242	1.06115	0.0208792		0.00695972		6.15	1.05946	1.03135	1.04232	1.04972	1.06609	1.08892	1.03095	1.0706	1.07545	1.05721	0.0201172		0.00670574
6.2	1.05465	1.02859	1.04145	1.05758	1.07665	1.09468	1.04997	1.07615	1.0725	1.06136	0.0204512		0.00681707		6.2	1.05949	1.03145	1.04227	1.05053	1.06474	1.08719	1.03059	1.07043	1.07542	1.0569	0.019705		0.00656832
6.25	1.05527	1.02927	1.04198	1.05683	1.07727	1.09367	1.04996	1.07592	1.07346	1.06152	0.0201507		0.0067169		6.25	1.06001	1.03163	1.04215	1.05106	1.06395	1.08501	1.03035	1.07058	1.07479	1.05662	0.0192077		0.00640257
6.3	1.05581	1.02995	1.04259	1.05642	1.07682	1.09325	1.04912	1.07546	1.07459	1.06156	0.0199156		0.00663852		6.3	1.06052	1.03113	1.04221	1.05228	1.06362	1.08392	1.03061	1.07183	1.0742	1.0567	0.0190495		0.00634982
6.35	1.05636	1.03024	1.04282	1.0564	1.07498	1.09285	1.04818	1.07484	1.07667	1.06148	0.0197772		0.00659241		6.35	1.06053	1.03116	1.04278	1.05308	1.06442	1.08472	1.03102	1.07351	1.07322	1.05716	0.0191417		0.00638057
6.4	1.0571	1.03045	1.04343	1.05593	1.07296	1.09151	1.04728	1.07576	1.07745	1.06132	0.0194704		0.00649013		6.4	1.06013	1.03045	1.04268	1.05261	1.06577	1.08481	1.0316	1.07576	1.07215	1.05733	0.0194129		0.00647098
6.45	1.05794	1.03066	1.04353	1.05574	1.07099	1.09041	1.04607	1.07665	1.07786	1.06109	0.0192997		0.00643324		6.45	1.0595	1.0303	1.04271	1.05197	1.06742	1.08494	1.03183	1.07776	1.07118	1.05751	0.01969		0.00656333
6.5	1.05809	1.0307	1.04389	1.05623	1.06922	1.09005	1.04537	1.07852	1.0779	1.06111	0.0193314		0.0064438		6.5	1.05905	1.03025	1.04264	1.0513	1.06893	1.08577	1.03148	1.07829	1.07091	1.05762	0.0200738		0.00669127
6.55	1.05845	1.0304	1.04353	1.05571	1.06758	1.08912	1.04587	1.08036	1.07743	1.06094	0.0193127		0.00643757		6.55	1.059	1.0305	1.04256	1.0503	1.07062	1.0857	1.03067	1.07722	1.07084	1.05749	0.0201909		0.00673029
6.6	1.05787	1.02937	1.04364	1.05475	1.06793	1.08873	1.04651	1.08175	1.07625	1.06076	0.0194941		0.00649804		6.6	1.05897	1.03068	1.04257	1.04945	1.07206	1.08401	1.02923	1.07587	1.07156	1.05716	0.020177		0.00672568
6.65	1.05804	1.02839	1.04329	1.05421	1.06927	1.0888	1.04745	1.0824	1.0756	1.06083	0.0197732		0.00659105		6.65	1.05872	1.03097	1.04274	1.04927	1.07287	1.08413	1.02801	1.07376	1.07208	1.05695	0.0202485		0.00674951
6.7	1.05782	1.02731	1.04259	1.05325	1.07062	1.08817	1.04842	1.08327	1.07432	1.06064	0.0200173		0.00667242		6.7	1.05852	1.03104	1.04227	1.04922	1.0738	1.08463	1.02774	1.07187	1.0725	1.05685	0.0203614		0.00678714
6.75	1.05876	1.02655	1.04102	1.05232	1.07117	1.08706	1.04926	1.083	1.07415	1.06037	0.0201255		0.0067085		6.75	1.05756	1.03076	1.04156	1.04986	1.07376	1.08495	1.02834	1.07167	1.07255	1.05678	0.0203659		0.00678864
6.8	1.05944	1.02589	1.04003	1.05164	1.07168	1.08585	1.04939	1.08295	1.07463	1.06017	0.0202805		0.00676017		6.8	1.0561	1.03063	1.04064	1.04998	1.07332	1.08563	1.02972	1.07237	1.07212	1.05672	0.0203331		0.00677771
6.85	1.06045	1.02576	1.03935	1.05134	1.07069	1.0847	1.04928	1.08333	1.07546	1.06004	0.0202978		0.00676593		6.85	1.05515	1.03071	1.04	1.05005	1.07242	1.08682	1.03167	1.07336	1.07224	1.05694	0.020311		0.00677035
6.9	1.06152	1.02579	1.03964	1.05107	1.06941	1.08519	1.04908	1.08293	1.07666	1.06014	0.0203499		0.00678329		6.9	1.05395	1.03065	1.04011	1.05005	1.07143	1.08744	1.03405	1.07436	1.07218	1.05714	0.0200937		0.0066979
6.95	1.06228	1.02536	1.04055	1.05132	1.06837	1.08686	1.049	1.08227	1.07712	1.06035	0.0204926		0.00683086		6.95	1.05276	1.03055	1.0404	1.05034	1.06902	1.08797	1.03574	1.07573	1.07181	1.05715	0.0198836		0.00662787
7	1.06222	1.02508	1.04186	1.05112	1.06834	1.08863	1.04871	1.08204	1.07713	1.06057	0.0206924		0.00689745		7	1.05208	1.03089	1.04076	1.04983	1.06745	1.08834	1.03687	1.07664	1.07214	1.05722	0.0197869		0.00659562

## Sheet: Fig.3 B,E
Reversal to Forward														Forward to Reversal
	171107_1	171206_1	171206_3	171206_4	171206_5	171206_6	171206_7	171206_8	average	SD	num	SEM			171107_1	171206_1	171206_3	171206_4	171206_5	171206_6	171206_7	171206_8	average	SD	num	SEM
-3	1.00773	0.966528	1.04241	0.987561	0.984103	0.972388	1.01018	0.962218	0.99164	0.0270464	8	0.00956235		-3	1.01669	0.965467	1.03101	0.982702	0.980518	0.968809	1.01077	0.965512	0.990186	0.0256893	8	0.00908252
-2.95	1.00699	0.966727	1.0435	0.987658	0.983945	0.972409	1.01025	0.961894	0.99167	0.0273112		0.00965595		-2.95	1.01691	0.965338	1.02661	0.981218	0.980627	0.968974	1.01077	0.96574	0.989523	0.0247785		0.00876051
-2.9	1.00631	0.966509	1.05169	0.987683	0.983767	0.972459	1.01032	0.962202	0.992618	0.0295361		0.0104426		-2.9	1.01741	0.964778	1.02595	0.980739	0.980535	0.968996	1.01082	0.965867	0.989387	0.0248116		0.00877223
-2.85	1.00584	0.966123	1.05024	0.987487	0.983758	0.972399	1.01024	0.962588	0.992334	0.0290862		0.0102835		-2.85	1.01746	0.964376	1.03551	0.980158	0.980134	0.969191	1.01064	0.96569	0.990394	0.0270563		0.00956583
-2.8	1.00579	0.966054	1.04834	0.987454	0.983736	0.972311	1.00987	0.963272	0.992103	0.0284313		0.010052		-2.8	1.01777	0.964159	1.03567	0.979573	0.979952	0.969484	1.01048	0.965191	0.990285	0.0272281		0.00962659
-2.75	1.00559	0.965832	1.04726	0.987568	0.983617	0.972267	1.00939	0.962915	0.991805	0.0281591		0.00995576		-2.75	1.0173	0.963545	1.03196	0.979511	0.980043	0.969803	1.01043	0.964546	0.989643	0.0264241		0.00934233
-2.7	1.00474	0.966087	1.04375	0.987901	0.983737	0.972353	1.00896	0.962779	0.991288	0.0270454		0.00956198		-2.7	1.01716	0.962768	1.04307	0.979879	0.980017	0.970137	1.01021	0.963923	0.990895	0.0292137		0.0103286
-2.65	1.00393	0.966602	1.03689	0.987638	0.98372	0.972495	1.00862	0.962628	0.990316	0.025033		0.00885051		-2.65	1.01704	0.962546	1.04533	0.97973	0.979797	0.970613	1.0099	0.963666	0.991077	0.029789		0.010532
-2.6	1.00322	0.967263	1.03465	0.987206	0.983916	0.972792	1.00825	0.962342	0.989956	0.0242739		0.00858212		-2.6	1.01648	0.962382	1.04641	0.979817	0.979586	0.97079	1.0098	0.96352	0.991098	0.0300253		0.0106155
-2.55	1.00268	0.967795	1.03393	0.986903	0.983953	0.973105	1.00829	0.962105	0.989846	0.0239887		0.00848128		-2.55	1.01588	0.962331	1.04261	0.9799	0.979718	0.970725	1.00966	0.963229	0.990506	0.0289902		0.0102496
-2.5	1.00195	0.968474	1.03699	0.986999	0.983877	0.973132	1.0081	0.962117	0.990206	0.0246416		0.00871211		-2.5	1.01634	0.962707	1.03997	0.979859	0.979429	0.970556	1.00953	0.96325	0.990205	0.0283476		0.0100224
-2.45	1.00136	0.968651	1.03518	0.986879	0.984022	0.973115	1.00815	0.962585	0.989992	0.0240165		0.00849112		-2.45	1.01626	0.962833	1.04431	0.97965	0.979343	0.970353	1.00947	0.963477	0.990712	0.0294288		0.0104047
-2.4	1.0015	0.969071	1.03868	0.98722	0.983985	0.973102	1.00829	0.962726	0.990572	0.0249151		0.00880881		-2.4	1.01696	0.963302	1.03974	0.979829	0.979486	0.970247	1.00973	0.963393	0.990336	0.0283207		0.0100129
-2.35	1.0014	0.969281	1.04034	0.987964	0.983834	0.973257	1.00865	0.963191	0.990989	0.0252826		0.00893876		-2.35	1.01753	0.963639	1.03398	0.980055	0.979827	0.970133	1.01009	0.963353	0.989826	0.026986		0.00954098
-2.3	1.00118	0.969588	1.04097	0.988181	0.983912	0.972836	1.00849	0.963626	0.991097	0.02536		0.00896613		-2.3	1.017	0.964079	1.03845	0.980078	0.979865	0.970127	1.01017	0.96309	0.990358	0.0279662		0.00988755
-2.25	1.00082	0.969898	1.0385	0.987956	0.984175	0.972796	1.00856	0.964202	0.990863	0.0245288		0.00867226		-2.25	1.01647	0.964133	1.02954	0.979984	0.980262	0.970177	1.01028	0.962708	0.989194	0.0258346		0.00913392
-2.2	1.00141	0.970258	1.03373	0.987358	0.984219	0.972645	1.00853	0.96467	0.990352	0.0231691		0.00819153		-2.2	1.01633	0.964125	1.03218	0.980299	0.980459	0.970047	1.01011	0.962503	0.989506	0.0264126		0.00933828
-2.15	1.00165	0.970537	1.03532	0.987187	0.984488	0.972483	1.00802	0.965213	0.990612	0.0234501		0.00829087		-2.15	1.01585	0.963644	1.03808	0.979868	0.980649	0.969833	1.01	0.962394	0.990041	0.0278614		0.00985051
-2.1	1.00229	0.970652	1.03474	0.986692	0.984677	0.972115	1.00756	0.965888	0.990578	0.0232186		0.00820902		-2.1	1.01573	0.963586	1.03442	0.979517	0.980903	0.969907	1.00983	0.962379	0.989534	0.0269488		0.00952784
-2.05	1.00285	0.97021	1.0309	0.986377	0.984807	0.972092	1.00755	0.966517	0.990163	0.0221987		0.00784843		-2.05	1.01696	0.96357	1.0345	0.979689	0.981012	0.970022	1.0098	0.962919	0.989808	0.0270357		0.00955855
-2	1.00321	0.969842	1.03522	0.985794	0.984566	0.972021	1.00756	0.967709	0.990741	0.0232908		0.00823456		-2	1.01797	0.962927	1.04028	0.979828	0.981067	0.970152	1.00984	0.963165	0.990653	0.0286125		0.010116
-1.95	1.0034	0.970011	1.03337	0.985655	0.984346	0.972297	1.00753	0.968684	0.990662	0.0226239		0.00799876		-1.95	1.01858	0.96301	1.03646	0.979322	0.980923	0.970217	1.0098	0.963266	0.990198	0.0277701		0.00981823
-1.9	1.00389	0.969878	1.03271	0.985277	0.984191	0.972587	1.00785	0.96948	0.990732	0.0224125		0.00792402		-1.9	1.01908	0.963421	1.04155	0.979283	0.980887	0.97038	1.0095	0.963269	0.990921	0.028984		0.0102474
-1.85	1.00404	0.970144	1.03281	0.984815	0.983691	0.972727	1.00816	0.970063	0.990805	0.0223953		0.00791792		-1.85	1.01926	0.963252	1.04211	0.978914	0.980749	0.970404	1.00914	0.963187	0.990878	0.029177		0.0103156
-1.8	1.00379	0.970668	1.03107	0.984524	0.983267	0.97307	1.00842	0.970893	0.990712	0.0217541		0.00769122		-1.8	1.01963	0.962872	1.03623	0.97852	0.980539	0.97051	1.00892	0.963188	0.990051	0.0278491		0.00984613
-1.75	1.0038	0.971043	1.03765	0.984143	0.983176	0.973243	1.00869	0.970832	0.991572	0.0235408		0.00832294		-1.75	1.01967	0.963496	1.03675	0.978069	0.980433	0.97056	1.00865	0.963033	0.990081	0.0279139		0.00986907
-1.7	1.00357	0.971075	1.0306	0.984333	0.982808	0.973182	1.00919	0.97057	0.990666	0.0217107		0.00767588		-1.7	1.01985	0.963253	1.03544	0.978291	0.980827	0.970781	1.00877	0.962383	0.989949	0.0277146		0.0097986
-1.65	1.00331	0.971258	1.03341	0.98481	0.9827	0.973374	1.00945	0.970445	0.991095	0.0224271		0.00792918		-1.65	1.01939	0.962821	1.04237	0.978672	0.981028	0.970976	1.0091	0.961971	0.990791	0.0294256		0.0104035
-1.6	1.00319	0.97127	1.03154	0.985291	0.982773	0.973403	1.00976	0.969946	0.990897	0.0219951		0.00777646		-1.6	1.01916	0.962972	1.03922	0.979249	0.981173	0.971158	1.0091	0.96192	0.990494	0.0285441		0.0100919
-1.55	1.00337	0.971086	1.03082	0.985587	0.982791	0.973287	1.00952	0.969355	0.990728	0.0218984		0.00774225		-1.55	1.01829	0.963117	1.04044	0.979618	0.981295	0.971275	1.00918	0.961686	0.990612	0.0287051		0.0101488
-1.5	1.00372	0.971097	1.02923	0.986275	0.982808	0.973292	1.00954	0.969135	0.990638	0.0215258		0.00761051		-1.5	1.01725	0.963306	1.04454	0.979812	0.981424	0.9715	1.00957	0.96201	0.991177	0.0295323		0.0104412
-1.45	1.00421	0.970991	1.03267	0.986204	0.982656	0.973135	1.009	0.969122	0.990998	0.0224428		0.00793474		-1.45	1.01712	0.963391	1.04275	0.979883	0.981457	0.971571	1.00994	0.96239	0.991063	0.0290127		0.0102575
-1.4	1.00386	0.970464	1.03368	0.985881	0.98243	0.972696	1.00847	0.969362	0.990855	0.0227295		0.00803608		-1.4	1.01739	0.963524	1.04111	0.97985	0.981422	0.971427	1.01017	0.962357	0.990908	0.0286607		0.0101331
-1.35	1.00299	0.969687	1.02776	0.985909	0.982281	0.972959	1.00754	0.969581	0.989839	0.021039		0.00743841		-1.35	1.01803	0.963623	1.04694	0.979882	0.981158	0.971342	1.01091	0.962481	0.991796	0.030287		0.0107081
-1.3	1.00234	0.969048	1.02621	0.985796	0.982004	0.97323	1.00704	0.969908	0.989447	0.0205528		0.00726651		-1.3	1.01806	0.963596	1.03792	0.9803	0.981102	0.971086	1.01126	0.962101	0.990678	0.0281278		0.0099447
-1.25	1.0022	0.968247	1.03123	0.985509	0.981789	0.973522	1.00652	0.970344	0.98992	0.0218446		0.00772324		-1.25	1.01845	0.963344	1.03485	0.980813	0.981014	0.970726	1.01133	0.961549	0.990258	0.0275969		0.00975697
-1.2	1.00201	0.967488	1.02829	0.985162	0.981985	0.973844	1.00625	0.97043	0.989432	0.0210789		0.00745251		-1.2	1.01792	0.963201	1.03877	0.981334	0.980707	0.97048	1.01143	0.961149	0.990623	0.0285542		0.0100954
-1.15	1.00203	0.967173	1.02424	0.984901	0.981959	0.974037	1.00618	0.969985	0.988813	0.0201233		0.00711465		-1.15	1.01811	0.963264	1.04332	0.981742	0.980542	0.970369	1.01167	0.96103	0.991256	0.0297306		0.0105113
-1.1	1.00235	0.967257	1.02274	0.984296	0.982028	0.97379	1.00618	0.97002	0.988582	0.0198037		0.00700168		-1.1	1.01778	0.96305	1.04137	0.982208	0.980515	0.970052	1.01217	0.960403	0.990943	0.029389		0.0103906
-1.05	1.00215	0.967119	1.02823	0.984184	0.982242	0.973652	1.00654	0.969966	0.989261	0.0212622		0.00751734		-1.05	1.01918	0.963287	1.0376	0.982465	0.980434	0.969851	1.0127	0.960385	0.990738	0.0287174		0.0101531
-1	1.00194	0.967161	1.0277	0.984107	0.982421	0.973341	1.00671	0.969911	0.989161	0.021153		0.00747872		-1	1.01994	0.96367	1.04243	0.982825	0.980365	0.969716	1.01313	0.959685	0.99147	0.0300732		0.0106325
-0.95	1.00167	0.967808	1.03017	0.984312	0.982164	0.972928	1.00697	0.970017	0.989505	0.0217541		0.00769123		-0.95	1.02155	0.964393	1.04061	0.983171	0.980393	0.9696	1.01356	0.958915	0.991523	0.0299288		0.0105814
-0.9	1.00131	0.968065	1.02636	0.983922	0.981977	0.972705	1.00718	0.970335	0.988981	0.0207197		0.00732553		-0.9	1.02203	0.964984	1.04171	0.983821	0.980359	0.969426	1.01386	0.958058	0.991781	0.0303418		0.0107275
-0.85	1.00083	0.968517	1.0266	0.983629	0.981574	0.972492	1.00769	0.970202	0.988941	0.0208123		0.00735826		-0.85	1.0229	0.965432	1.04491	0.984224	0.980363	0.969516	1.01342	0.957435	0.992276	0.0312028		0.0110319
-0.8	1.00051	0.969362	1.02875	0.983247	0.98128	0.97229	1.00797	0.969824	0.989155	0.0213729		0.00755648		-0.8	1.02333	0.965691	1.04565	0.984567	0.980546	0.969575	1.01313	0.95686	0.99242	0.0314461		0.0111179
-0.75	0.999755	0.969786	1.02408	0.983551	0.980728	0.972281	1.00832	0.969265	0.98847	0.02019		0.00713825		-0.75	1.02334	0.965856	1.04414	0.98511	0.980593	0.969766	1.01312	0.956516	0.992304	0.0310758		0.0109869
-0.7	0.998744	0.969695	1.02907	0.98354	0.980564	0.972317	1.00842	0.968578	0.988866	0.0215361		0.00761415		-0.7	1.02241	0.965774	1.03546	0.98525	0.980965	0.969741	1.01308	0.956718	0.991175	0.0289042		0.0102192
-0.65	0.997616	0.970091	1.02393	0.984481	0.980452	0.972375	1.00819	0.967973	0.988139	0.0200937		0.0071042		-0.65	1.02246	0.965969	1.02913	0.984787	0.981129	0.970028	1.01288	0.956888	0.990408	0.0274784		0.00971507
-0.6	0.996741	0.96997	1.02455	0.985103	0.980104	0.97253	1.00769	0.967489	0.988023	0.0201992		0.00714149		-0.6	1.02273	0.96632	1.03516	0.984459	0.981597	0.969935	1.01305	0.957441	0.991337	0.0286668		0.0101352
-0.55	0.995398	0.969724	1.0284	0.985936	0.979612	0.972561	1.00726	0.967319	0.988277	0.0211527		0.0074786		-0.55	1.02248	0.966439	1.03471	0.984299	0.981852	0.970066	1.01314	0.957859	0.991356	0.0284341		0.010053
-0.5	0.994662	0.969332	1.02592	0.985545	0.979158	0.972539	1.00682	0.966941	0.987615	0.0205305		0.00725864		-0.5	1.02327	0.966619	1.03674	0.984035	0.982235	0.97001	1.01314	0.959066	0.99189	0.0287792		0.010175
-0.45	0.993937	0.968822	1.02471	0.98531	0.978711	0.972678	1.00645	0.966628	0.987155	0.0202494		0.00715925		-0.45	1.02436	0.966987	1.04181	0.984404	0.982252	0.970164	1.01334	0.959684	0.992875	0.0299443		0.0105869
-0.4	0.993475	0.968076	1.02751	0.984502	0.978376	0.972739	1.00627	0.966124	0.987134	0.0211533		0.00747883		-0.4	1.02503	0.967136	1.0437	0.985078	0.982393	0.969924	1.01382	0.960497	0.993448	0.030383		0.010742
-0.35	0.992907	0.967409	1.03409	0.984174	0.978365	0.972798	1.00635	0.965498	0.987698	0.0231543		0.0081863		-0.35	1.0247	0.966806	1.04111	0.985407	0.982358	0.970129	1.0137	0.961254	0.993183	0.0296059		0.0104673
-0.3	0.993194	0.966401	1.03303	0.983156	0.97833	0.972992	1.00623	0.964863	0.987275	0.0230735		0.00815772		-0.3	1.02514	0.967	1.04197	0.985416	0.982248	0.970059	1.01357	0.961828	0.993404	0.0297604		0.0105219
-0.25	0.993039	0.965497	1.0383	0.982816	0.978291	0.973171	1.00605	0.964036	0.987649	0.0247894		0.00876438		-0.25	1.02494	0.966981	1.03923	0.984967	0.982269	0.96994	1.01351	0.962138	0.992997	0.029079		0.010281
-0.2	0.993082	0.964698	1.03293	0.982444	0.978329	0.973113	1.00589	0.963645	0.986766	0.0234042		0.00827462		-0.2	1.02497	0.966755	1.03725	0.984731	0.982588	0.969922	1.01334	0.962463	0.992751	0.0285949		0.0101098
-0.15	0.993353	0.963564	1.03726	0.982051	0.978303	0.973053	1.00581	0.96322	0.987076	0.0248696		0.00879271		-0.15	1.0252	0.966703	1.03857	0.984359	0.983018	0.969924	1.01306	0.961904	0.992844	0.0289866		0.0102483
-0.1	0.993743	0.962616	1.0379	0.981023	0.978425	0.972933	1.00552	0.963071	0.986904	0.0252236		0.0089179		-0.1	1.02558	0.966926	1.03554	0.984184	0.98343	0.969999	1.01303	0.961723	0.992553	0.0283536		0.0100245
-0.05	0.99475	0.961999	1.04113	0.980293	0.978535	0.972726	1.0053	0.962654	0.987174	0.0263577		0.00931886		-0.05	1.02512	0.966869	1.0371	0.98444	0.983907	0.970443	1.01264	0.962349	0.99286	0.0284102		0.0100445
-2.28983e-15	0.995791	0.961804	1.04105	0.979989	0.978859	0.972735	1.00504	0.962894	0.98727	0.026344		0.00931402		-2.28983e-15	1.02484	0.966935	1.03598	0.984688	0.984252	0.970925	1.01215	0.962814	0.992823	0.0279054		0.00986603
0.05	0.997199	0.96164	1.03968	0.979596	0.978884	0.972794	1.00478	0.96268	0.987157	0.026056		0.00921218		0.05	1.02425	0.967136	1.03188	0.984437	0.984247	0.971436	1.01129	0.963599	0.992285	0.0266384		0.00941811
0.1	0.997149	0.961452	1.04523	0.97967	0.978566	0.972828	1.00474	0.962713	0.987794	0.027703		0.00979449		0.1	1.02296	0.967472	1.03793	0.984382	0.984104	0.971981	1.01077	0.965284	0.99311	0.0273779		0.00967954
0.15	0.997403	0.961275	1.04012	0.980129	0.978369	0.972763	1.00493	0.962623	0.987201	0.0262716		0.00928841		0.15	1.02216	0.967903	1.03969	0.984633	0.983728	0.972466	1.01016	0.966158	0.993363	0.0273902		0.00968389
0.2	0.996921	0.961276	1.03818	0.980776	0.97795	0.972745	1.00513	0.962248	0.986904	0.0257603		0.00910764		0.2	1.021	0.968219	1.03917	0.984462	0.983507	0.972659	1.01023	0.966531	0.993221	0.0270003		0.00954604
0.25	0.996564	0.960793	1.03812	0.980741	0.977554	0.972425	1.00561	0.961986	0.986725	0.0259237		0.0091654		0.25	1.02016	0.968636	1.03687	0.984545	0.983397	0.973005	1.01001	0.966858	0.992935	0.0261644		0.0092505
0.3	0.996169	0.959915	1.04279	0.981203	0.97739	0.972291	1.0063	0.962019	0.987259	0.0274339		0.00969934		0.3	1.01908	0.969177	1.03935	0.984165	0.983503	0.973461	1.00965	0.967067	0.993181	0.026445		0.00934972
0.35	0.997699	0.959337	1.04127	0.981113	0.978016	0.971938	1.00669	0.962077	0.987268	0.0271916		0.00961367		0.35	1.01815	0.968809	1.03792	0.983503	0.983584	0.974158	1.00908	0.967001	0.992776	0.0259216		0.00916468
0.4	0.998782	0.959093	1.03863	0.98113	0.978379	0.971685	1.00722	0.96186	0.987097	0.0266391		0.00941833		0.4	1.01756	0.968578	1.03545	0.982957	0.983935	0.974512	1.00881	0.967111	0.992364	0.0251949		0.00890773
0.45	0.999648	0.958657	1.04621	0.980556	0.978656	0.971582	1.00759	0.96203	0.988116	0.0289221		0.0102255		0.45	1.01748	0.968157	1.02743	0.982964	0.984171	0.975078	1.00822	0.967044	0.991318	0.0232518		0.00822077
0.5	1.00027	0.958881	1.03535	0.9805	0.979249	0.971461	1.00802	0.961745	0.986936	0.0259901		0.00918889		0.5	1.01673	0.96783	1.02456	0.983213	0.984399	0.975518	1.00795	0.966962	0.990896	0.0224701		0.00794438
0.55	1.00018	0.959591	1.03614	0.979561	0.979504	0.971413	1.00839	0.96124	0.987002	0.0262274		0.00927278		0.55	1.01566	0.967341	1.02708	0.984106	0.984537	0.975863	1.00833	0.96701	0.99124	0.0228753		0.00808764
0.6	0.999851	0.960647	1.03893	0.978992	0.979362	0.971766	1.00852	0.960746	0.987351	0.0268909		0.00950737		0.6	1.01483	0.967284	1.03395	0.985099	0.984705	0.975937	1.00838	0.967018	0.99215	0.0243277		0.00860113
0.65	0.999371	0.961335	1.03204	0.978142	0.979229	0.972085	1.00835	0.960282	0.986354	0.0249792		0.00883147		0.65	1.01409	0.967236	1.03114	0.986197	0.984677	0.976279	1.0083	0.967043	0.991871	0.0234717		0.0082985
0.7	0.998796	0.962272	1.03145	0.978273	0.979213	0.972085	1.0085	0.95992	0.986313	0.0247182		0.00873922		0.7	1.01335	0.967704	1.03377	0.986802	0.984775	0.97633	1.00848	0.967301	0.992315	0.0238949		0.00844812
0.75	0.998259	0.962871	1.03288	0.978035	0.978845	0.972315	1.00805	0.959943	0.986399	0.0249244		0.0088121		0.75	1.0129	0.967879	1.03022	0.987508	0.984685	0.976393	1.00891	0.967271	0.991971	0.0229738		0.00812246
0.8	0.997839	0.963013	1.03425	0.978047	0.979071	0.972447	1.00744	0.959865	0.986497	0.025164		0.00889683		0.8	1.01342	0.968686	1.03002	0.987878	0.984621	0.976189	1.009	0.966755	0.99207	0.0229753		0.00812299
0.85	0.996879	0.962838	1.03608	0.978218	0.978996	0.972366	1.0073	0.959597	0.986534	0.0256539		0.00907003		0.85	1.01368	0.969375	1.02681	0.988361	0.984454	0.975946	1.00937	0.966567	0.99182	0.0222634		0.00787131
0.9	0.9959	0.963064	1.03915	0.979387	0.979101	0.972269	1.00717	0.959327	0.986921	0.0264076		0.00933649		0.9	1.01368	0.969484	1.02678	0.988557	0.98437	0.975365	1.00982	0.966357	0.991802	0.022387		0.007915
0.95	0.99502	0.963092	1.03614	0.979505	0.979264	0.972455	1.00678	0.959266	0.98644	0.0254563		0.00900018		0.95	1.01356	0.969414	1.0284	0.98846	0.984174	0.974961	1.01008	0.965783	0.991855	0.0229232		0.00810458
1	0.994254	0.963066	1.02793	0.979652	0.97927	0.972746	1.00675	0.958951	0.985328	0.0232145		0.00820756		1	1.0142	0.96929	1.02474	0.988578	0.984156	0.974755	1.01024	0.965576	0.991442	0.0222956		0.00788268
1.05	0.99304	0.963334	1.02685	0.980406	0.979082	0.973031	1.00687	0.959066	0.98521	0.0227899		0.00805745		1.05	1.01374	0.968713	1.02223	0.988772	0.984216	0.974562	1.01015	0.965635	0.991003	0.0217798		0.00770034
1.1	0.991894	0.964074	1.02598	0.980615	0.97898	0.973425	1.00662	0.959165	0.985093	0.0223242		0.00789281		1.1	1.01327	0.968569	1.02013	0.988726	0.983953	0.974339	1.01025	0.966091	0.990665	0.0212808		0.00752389
1.15	0.991053	0.964454	1.03107	0.980316	0.97871	0.973644	1.0066	0.959632	0.985685	0.0235368		0.00832152		1.15	1.01286	0.969051	1.01783	0.988796	0.983914	0.974363	1.01031	0.966515	0.990456	0.0206389		0.00729694
1.2	0.989914	0.964757	1.0295	0.979819	0.978702	0.973717	1.00682	0.959738	0.985371	0.0230554		0.0081513		1.2	1.01262	0.969166	1.02353	0.988735	0.983977	0.974239	1.01049	0.967078	0.99123	0.0216789		0.00766466
1.25	0.989114	0.965529	1.03547	0.979687	0.978761	0.973657	1.00688	0.959566	0.986083	0.0246559		0.00871716		1.25	1.01221	0.969381	1.02194	0.987973	0.98412	0.973976	1.01043	0.967836	0.990983	0.021162		0.00748189
1.3	0.989486	0.966027	1.02978	0.979047	0.978551	0.973357	1.00699	0.959204	0.985305	0.0231329		0.00817872		1.3	1.0121	0.969389	1.02923	0.987073	0.983974	0.973911	1.01044	0.968706	0.991853	0.022677		0.00801752
1.35	0.989728	0.966437	1.02858	0.978455	0.978354	0.972689	1.0071	0.958936	0.985034	0.022904		0.0080978		1.35	1.01216	0.969121	1.02804	0.986413	0.984398	0.973856	1.01013	0.968892	0.991627	0.0223888		0.00791565
1.4	0.989914	0.966484	1.03348	0.977416	0.978373	0.972304	1.00706	0.958784	0.985477	0.0243542		0.00861052		1.4	1.01179	0.968801	1.02841	0.98534	0.984313	0.973861	1.00995	0.969487	0.991493	0.022408		0.00792244
1.45	0.990876	0.966662	1.02975	0.977106	0.978117	0.971774	1.007	0.958623	0.984988	0.0234146		0.00827832		1.45	1.01077	0.968608	1.02798	0.984868	0.984175	0.973992	1.00971	0.969974	0.99126	0.0221195		0.00782043
1.5	0.991797	0.96688	1.03024	0.976538	0.977721	0.970994	1.00698	0.958531	0.98496	0.0236807		0.00837239		1.5	1.00964	0.968335	1.02911	0.984313	0.983926	0.973892	1.00944	0.970575	0.991154	0.0222266		0.00785829
1.55	0.992047	0.966937	1.02241	0.976121	0.97774	0.970309	1.00679	0.95878	0.983892	0.0216311		0.00764776		1.55	1.00878	0.968376	1.01909	0.983749	0.983891	0.973841	1.00953	0.971548	0.989851	0.0197337		0.0069769
1.6	0.992779	0.967186	1.02438	0.975789	0.977647	0.970052	1.00674	0.959101	0.98421	0.0221351		0.00782593		1.6	1.0081	0.968588	1.02225	0.983315	0.98375	0.974036	1.0093	0.97226	0.9902	0.0201829		0.00713573
1.65	0.992799	0.968008	1.01851	0.975786	0.977431	0.969745	1.00673	0.958858	0.983484	0.0206504		0.00730103		1.65	1.00725	0.968318	1.0231	0.982716	0.984018	0.974194	1.00921	0.972432	0.990154	0.0202805		0.00717022
1.7	0.99376	0.968564	1.0295	0.975772	0.977289	0.969796	1.00657	0.958696	0.984994	0.0234842		0.00830292		1.7	1.0074	0.9685	1.02539	0.981784	0.984193	0.974306	1.00907	0.972675	0.990414	0.0207954		0.00735228
1.75	0.994199	0.968691	1.02826	0.976018	0.977524	0.970225	1.00661	0.959277	0.9851	0.0230072		0.00813426		1.75	1.00723	0.968849	1.02228	0.981295	0.983935	0.974674	1.00881	0.972929	0.990001	0.0199257		0.00704482
1.8	0.995483	0.968962	1.02679	0.976224	0.977333	0.9708	1.00674	0.959407	0.985217	0.0226088		0.00799342		1.8	1.00763	0.969024	1.02195	0.981115	0.983829	0.974712	1.00865	0.972615	0.98994	0.0199004		0.00703586
1.85	0.996282	0.968285	1.03167	0.976811	0.977422	0.971343	1.00684	0.959651	0.986037	0.0239235		0.00845824		1.85	1.00726	0.9688	1.01991	0.98087	0.983441	0.974589	1.0086	0.972529	0.9895	0.0194752		0.00688554
1.9	0.997695	0.967589	1.03233	0.977284	0.977588	0.971771	1.00707	0.960609	0.986492	0.0240775		0.00851269		1.9	1.00743	0.969105	1.02223	0.980733	0.982806	0.97429	1.00852	0.972456	0.989697	0.0200497		0.00708863
1.95	0.997703	0.966732	1.0378	0.977887	0.977676	0.972043	1.00732	0.961487	0.987331	0.0255306		0.00902643		1.95	1.00603	0.968899	1.02577	0.981146	0.982313	0.974064	1.00835	0.972553	0.989891	0.0207505		0.00733641
2	0.997937	0.966139	1.03572	0.978068	0.977574	0.971998	1.00732	0.961842	0.987075	0.0249806		0.00883196		2	1.00476	0.968565	1.03117	0.981312	0.981908	0.973814	1.00854	0.97219	0.990282	0.0221532		0.00783234
2.05	0.997721	0.965816	1.03733	0.978362	0.977625	0.971738	1.00729	0.961842	0.987216	0.0254578		0.0090007		2.05	1.00328	0.968058	1.02661	0.981626	0.981474	0.973818	1.0082	0.971877	0.989368	0.020905		0.00739102
2.1	0.997876	0.966059	1.03882	0.978583	0.977637	0.971477	1.00728	0.961998	0.987465	0.0258447		0.00913748		2.1	1.00278	0.967632	1.02743	0.98187	0.981345	0.973635	1.00809	0.971562	0.989295	0.0211705		0.00748491
2.15	0.99819	0.965949	1.03462	0.978632	0.977549	0.971088	1.00704	0.961758	0.986854	0.0247481		0.00874978		2.15	1.00209	0.966965	1.02724	0.982253	0.98122	0.973675	1.00794	0.97068	0.989008	0.0212278		0.00750514
2.2	0.998243	0.966307	1.03927	0.978418	0.977474	0.97052	1.00653	0.96186	0.987327	0.026008		0.00919521		2.2	1.0026	0.966604	1.0272	0.982575	0.980982	0.973772	1.00799	0.969516	0.988905	0.0214581		0.00758657
2.25	0.998619	0.966552	1.03748	0.978494	0.97742	0.970022	1.00634	0.962126	0.987131	0.0254847		0.0090102		2.25	1.00301	0.966573	1.02412	0.98292	0.980975	0.973858	1.00767	0.969072	0.988525	0.0207277		0.00732835
2.3	0.998474	0.966912	1.0295	0.978556	0.977333	0.969805	1.00627	0.96273	0.986196	0.0231657		0.00819033		2.3	1.00289	0.966433	1.02622	0.983276	0.980646	0.974149	1.00771	0.96879	0.988764	0.0212756		0.00752205
2.35	0.998001	0.967448	1.02525	0.978387	0.977255	0.969642	1.00648	0.963156	0.985703	0.0219467		0.00775934		2.35	1.00258	0.966728	1.02827	0.983544	0.979848	0.974837	1.00764	0.968797	0.989031	0.0216881		0.00766789
2.4	0.997755	0.968234	1.02177	0.978645	0.976751	0.96965	1.00669	0.963831	0.985416	0.0208978		0.00738849		2.4	1.00238	0.967026	1.02733	0.984157	0.979591	0.975398	1.00722	0.969021	0.989015	0.0212434		0.00751068
2.45	0.997961	0.968744	1.02032	0.978856	0.976577	0.969917	1.00694	0.964178	0.985437	0.0204573		0.00723277		2.45	1.00198	0.96717	1.03172	0.984162	0.97912	0.975816	1.00679	0.969394	0.989519	0.0222444		0.00786457
2.5	0.998781	0.968884	1.02861	0.979042	0.976332	0.970069	1.00693	0.964069	0.986589	0.0226259		0.00799945		2.5	1.00135	0.967062	1.02993	0.984005	0.978883	0.97586	1.00663	0.968791	0.989065	0.0218054		0.00770938
2.55	0.999853	0.96933	1.0294	0.978912	0.9762	0.969988	1.00716	0.964283	0.98689	0.0228937		0.00809416		2.55	1.00127	0.967223	1.03041	0.983616	0.978611	0.975585	1.00628	0.968626	0.988952	0.0219413		0.00775744
2.6	1.00112	0.969636	1.03262	0.978503	0.976158	0.969876	1.00714	0.964479	0.98744	0.0238323		0.008426		2.6	1.00122	0.967711	1.02806	0.983552	0.978764	0.975131	1.00599	0.967903	0.988541	0.0213364		0.00754357
2.65	1.00231	0.969267	1.03886	0.978358	0.976406	0.96981	1.00714	0.964815	0.988371	0.0256453		0.00906699		2.65	1.00061	0.96825	1.03092	0.983589	0.978548	0.974568	1.00587	0.967632	0.988748	0.0220722		0.0078037
2.7	1.00299	0.969339	1.03456	0.978235	0.976513	0.969601	1.00716	0.965038	0.987929	0.0244973		0.00866111		2.7	0.999775	0.968908	1.03037	0.983745	0.978555	0.974215	1.00583	0.967453	0.988607	0.0218216		0.0077151
2.75	1.00246	0.969469	1.03833	0.977579	0.976592	0.969398	1.00729	0.965591	0.988339	0.0254776		0.00900771		2.75	0.999316	0.969571	1.0288	0.983459	0.978517	0.974228	1.00585	0.967475	0.988403	0.0212857		0.00752564
2.8	1.00225	0.969256	1.04042	0.977576	0.976617	0.969392	1.00711	0.965567	0.988522	0.0260564		0.00921232		2.8	0.998888	0.970238	1.02927	0.983052	0.978694	0.974365	1.00588	0.966919	0.988413	0.0213708		0.00755573
2.85	1.00233	0.968474	1.03625	0.977709	0.976433	0.969463	1.00713	0.965842	0.987953	0.0249426		0.00881854		2.85	0.998589	0.970067	1.02967	0.982808	0.979	0.974205	1.00572	0.966522	0.988323	0.021523		0.00760954
2.9	1.00243	0.968258	1.03307	0.977269	0.976267	0.969357	1.00694	0.965688	0.987409	0.0241508		0.00853861		2.9	0.998674	0.970156	1.03281	0.982117	0.979295	0.974277	1.00568	0.965488	0.988563	0.0225394		0.00796889
2.95	1.00319	0.968279	1.03039	0.977109	0.976358	0.969338	1.00691	0.965697	0.987158	0.0235069		0.00831096		2.95	0.999586	0.969577	1.02903	0.981281	0.979717	0.974209	1.00544	0.964714	0.987945	0.0217368		0.00768511
3	1.00411	0.968357	1.0376	0.977068	0.976773	0.969297	1.00713	0.965482	0.988227	0.0255617		0.00903742		3	1.00049	0.96917	1.03395	0.981119	0.980027	0.973939	1.00536	0.963988	0.988505	0.0233183		0.00824427
3.05	1.0049	0.968328	1.03578	0.977197	0.977035	0.969371	1.00722	0.965835	0.988209	0.0250712		0.00886401		3.05	1.00098	0.968284	1.03087	0.980847	0.980205	0.973652	1.00541	0.963255	0.987937	0.0227647		0.00804854
3.1	1.00526	0.968759	1.03827	0.977449	0.977137	0.969139	1.00724	0.965731	0.988623	0.0257548		0.00910569		3.1	1.00102	0.967346	1.02697	0.980232	0.980362	0.973614	1.00561	0.963039	0.987274	0.0219399		0.00775692
3.15	1.00566	0.969369	1.03639	0.977901	0.977597	0.969316	1.00733	0.965639	0.988651	0.0251583		0.0088948		3.15	1.00124	0.966622	1.02276	0.979487	0.980595	0.973376	1.00579	0.96329	0.986645	0.0210235		0.00743295
3.2	1.00615	0.969702	1.04089	0.9785	0.977818	0.969584	1.00724	0.964993	0.989361	0.0264034		0.009335		3.2	1.00111	0.966478	1.02553	0.979285	0.980777	0.973053	1.00624	0.963442	0.98699	0.021787		0.00770288
3.25	1.00661	0.970056	1.04477	0.979341	0.977865	0.970138	1.00678	0.964682	0.990031	0.0273913		0.0096843		3.25	1.0009	0.965878	1.0266	0.979313	0.980954	0.972854	1.00652	0.963688	0.987088	0.0221282		0.00782351
3.3	1.00751	0.970806	1.04639	0.980054	0.978215	0.970575	1.00676	0.96441	0.99059	0.0277826		0.00982263		3.3	1.00106	0.965691	1.02604	0.97919	0.981005	0.972614	1.00661	0.964263	0.987059	0.0219787		0.00777063
3.35	1.00779	0.971343	1.0435	0.980684	0.978886	0.971128	1.0065	0.964421	0.990532	0.0267733		0.00946579		3.35	1.00105	0.966202	1.03228	0.979239	0.981009	0.972529	1.00694	0.964315	0.987945	0.0235758		0.00833531
3.4	1.00858	0.97164	1.03694	0.981431	0.979196	0.971482	1.00605	0.963995	0.989915	0.0249366		0.00881642		3.4	1.00059	0.965846	1.03644	0.978919	0.980858	0.972546	1.00717	0.964525	0.988362	0.0247436		0.00874819
3.45	1.00913	0.971527	1.03765	0.981392	0.979697	0.971893	1.00573	0.963922	0.990118	0.0251103		0.00887782		3.45	1.00044	0.965371	1.03266	0.978577	0.980808	0.972558	1.00744	0.964746	0.987825	0.0237814		0.008408
3.5	1.00937	0.971367	1.04333	0.98168	0.979906	0.972119	1.0058	0.963847	0.990927	0.026684		0.0094342		3.5	0.999901	0.965365	1.03501	0.977774	0.98048	0.97253	1.00751	0.965028	0.987949	0.0244149		0.00863196
3.55	1.00944	0.970647	1.04065	0.981684	0.979952	0.972212	1.00594	0.963325	0.990482	0.0260991		0.00922744		3.55	0.999083	0.965282	1.0346	0.977468	0.980287	0.972391	1.0076	0.96497	0.98771	0.0243157		0.0085969
3.6	1.0099	0.970117	1.03852	0.981676	0.979916	0.972241	1.00631	0.962844	0.99019	0.0257325		0.0090978		3.6	0.998636	0.964446	1.03655	0.976489	0.980077	0.972561	1.00776	0.965417	0.987742	0.0249524		0.00882199
3.65	1.00982	0.96966	1.03557	0.981107	0.979714	0.972218	1.00701	0.962314	0.989677	0.0251839		0.00890385		3.65	0.998528	0.963899	1.03294	0.976406	0.979973	0.972543	1.00775	0.965775	0.987227	0.0239902		0.00848183
3.7	1.00919	0.969178	1.04405	0.980631	0.979435	0.972036	1.00771	0.962411	0.990581	0.0275625		0.0097448		3.7	0.997694	0.963432	1.02625	0.976468	0.979541	0.972329	1.0077	0.966042	0.986183	0.0222165		0.00785472
3.75	1.0095	0.96848	1.04583	0.980009	0.979138	0.971975	1.00826	0.962241	0.990679	0.0282923		0.0100028		3.75	0.997123	0.962685	1.02776	0.976756	0.979279	0.972297	1.00757	0.966431	0.986237	0.022606		0.00799242
3.8	1.00968	0.96762	1.04124	0.979203	0.978979	0.972102	1.00822	0.962079	0.98989	0.0272111		0.00962058		3.8	0.996665	0.962058	1.02657	0.977139	0.978888	0.972329	1.00751	0.966628	0.985973	0.0223184		0.00789074
3.85	1.01047	0.966677	1.04533	0.97869	0.978933	0.972143	1.00853	0.961235	0.990251	0.0286959		0.0101455		3.85	0.995821	0.962164	1.0248	0.978201	0.978728	0.971938	1.00731	0.966716	0.98571	0.0217343		0.00768422
3.9	1.01092	0.966072	1.04351	0.978359	0.978847	0.972348	1.00884	0.961127	0.990003	0.0283705		0.0100305		3.9	0.994936	0.962503	1.02681	0.978683	0.978249	0.971757	1.00719	0.966526	0.985833	0.0221761		0.00784044
3.95	1.0119	0.965863	1.04552	0.978397	0.978774	0.972468	1.0089	0.960488	0.99029	0.029132		0.0102997		3.95	0.994353	0.962745	1.0286	0.979239	0.977619	0.971684	1.00684	0.966359	0.98593	0.0225709		0.00798003
4	1.01239	0.966211	1.0473	0.978407	0.978893	0.972649	1.00896	0.960081	0.990612	0.029668		0.0104892		4	0.99384	0.963022	1.02891	0.979682	0.977311	0.971652	1.00674	0.96632	0.985935	0.0225814		0.00798373
4.05	1.0127	0.966679	1.04104	0.978195	0.978906	0.972585	1.00888	0.960053	0.98988	0.0279875		0.00989506		4.05	0.992795	0.963463	1.03283	0.979721	0.977139	0.971582	1.00645	0.966231	0.986276	0.0235466		0.008325
4.1	1.01303	0.967356	1.04231	0.978233	0.978803	0.972726	1.0087	0.96005	0.990151	0.0282548		0.00998957		4.1	0.991512	0.963334	1.03475	0.979864	0.9769	0.971638	1.0062	0.966027	0.986279	0.024066		0.00850862
4.15	1.01306	0.967692	1.04472	0.978403	0.978885	0.972936	1.00839	0.959998	0.990511	0.0288085		0.0101853		4.15	0.991023	0.963507	1.0359	0.980117	0.977073	0.971563	1.00611	0.96569	0.986374	0.0243791		0.00861931
4.2	1.01343	0.967718	1.04193	0.97868	0.978895	0.973208	1.0082	0.960416	0.990311	0.0279847		0.00989407		4.2	0.990997	0.963915	1.03049	0.979728	0.977797	0.971648	1.00617	0.965412	0.985769	0.0227875		0.0080566
4.25	1.01428	0.967254	1.03438	0.979122	0.979005	0.97313	1.00803	0.960655	0.989482	0.0261431		0.00924298		4.25	0.990882	0.9645	1.0281	0.979686	0.978454	0.971628	1.00635	0.964627	0.985529	0.0221404		0.00782782
4.3	1.01471	0.96705	1.03878	0.979734	0.979206	0.973294	1.00843	0.96064	0.990229	0.0273044		0.00965357		4.3	0.990971	0.965265	1.03137	0.979828	0.978893	0.971894	1.00684	0.964311	0.986172	0.0230082		0.00813463
4.35	1.01476	0.967022	1.04501	0.979664	0.978994	0.973406	1.00831	0.960915	0.991011	0.0288937		0.0102154		4.35	0.991897	0.965802	1.0264	0.97932	0.979071	0.972112	1.00699	0.963699	0.985662	0.0217044		0.00767365
4.4	1.01501	0.966953	1.0408	0.980014	0.979194	0.973277	1.00838	0.961297	0.990615	0.0277529		0.00981213		4.4	0.991837	0.966167	1.02915	0.979017	0.979177	0.972373	1.00732	0.96353	0.986071	0.0224547		0.00793893
4.45	1.01519	0.967009	1.03889	0.980298	0.979149	0.97303	1.00862	0.961562	0.990469	0.0272736		0.00964266		4.45	0.9918	0.966484	1.02558	0.979088	0.979247	0.972573	1.00757	0.963043	0.985674	0.0215355		0.00761396
4.5	1.01508	0.966828	1.03675	0.980546	0.978895	0.973245	1.00867	0.961843	0.990233	0.0266893		0.00943608		4.5	0.992583	0.966589	1.03078	0.97876	0.979106	0.972808	1.00744	0.96273	0.986349	0.0229884		0.00812764
4.55	1.01474	0.966967	1.0307	0.98085	0.978444	0.973333	1.00837	0.962448	0.989481	0.0250379		0.00885224		4.55	0.994037	0.966397	1.0308	0.978266	0.979096	0.972896	1.00729	0.962482	0.986407	0.0231145		0.00817221
4.6	1.01476	0.967008	1.03042	0.981747	0.978468	0.973172	1.00835	0.963255	0.989647	0.0248148		0.00877337		4.6	0.99558	0.966314	1.03277	0.977826	0.979225	0.972869	1.00741	0.962673	0.986833	0.0237503		0.00839699
4.65	1.01483	0.966645	1.03378	0.982325	0.977879	0.973216	1.00831	0.964203	0.990149	0.0255426		0.00903066		4.65	0.997809	0.965663	1.03709	0.977648	0.979218	0.972848	1.00716	0.963023	0.987557	0.0250955		0.00887261
4.7	1.01514	0.966279	1.03661	0.983033	0.977817	0.97319	1.00797	0.96464	0.990584	0.0262121		0.00926738		4.7	0.999297	0.965224	1.03564	0.977368	0.979045	0.972837	1.00707	0.963367	0.987481	0.0248069		0.00877057
4.75	1.0155	0.966093	1.03547	0.983264	0.977895	0.972905	1.00803	0.965065	0.990527	0.0259615		0.00917877		4.75	0.99968	0.964883	1.03447	0.977513	0.978893	0.972653	1.00713	0.963834	0.987382	0.0245109		0.00866591
4.8	1.0165	0.965784	1.03985	0.983658	0.977961	0.972508	1.00822	0.965199	0.99121	0.0272548		0.00963603		4.8	1.0007	0.964822	1.03292	0.977665	0.978972	0.972564	1.00742	0.964314	0.987422	0.0241383		0.00853416
4.85	1.01662	0.965332	1.04075	0.983871	0.977941	0.972395	1.00821	0.965072	0.991274	0.0275818		0.00975163		4.85	1.00111	0.965154	1.03628	0.978281	0.978925	0.972601	1.00756	0.964108	0.988002	0.025048		0.00885581
4.9	1.01731	0.964929	1.03993	0.984065	0.978594	0.97199	1.00829	0.964864	0.991247	0.0275452		0.00973871		4.9	1.0014	0.965749	1.03971	0.978448	0.978977	0.972748	1.00769	0.963617	0.988542	0.0260046		0.009194
4.95	1.01773	0.964455	1.03195	0.984524	0.978731	0.971792	1.00836	0.964818	0.990295	0.0257473		0.00910305		4.95	1.00143	0.966311	1.03285	0.978664	0.978761	0.972632	1.00779	0.963099	0.987692	0.0241482		0.00853766
5	1.01848	0.964884	1.02966	0.985247	0.978911	0.971632	1.00809	0.964572	0.990186	0.0252757		0.0089363		5	1.00252	0.967193	1.0326	0.978503	0.978434	0.972353	1.00805	0.962555	0.987777	0.024227		0.00856556
5.05	1.01777	0.964949	1.02632	0.985164	0.979125	0.971617	1.00787	0.964434	0.989656	0.0244056		0.00862867		5.05	1.00197	0.967325	1.03275	0.978106	0.978001	0.972062	1.00818	0.961785	0.987523	0.024406		0.00862884
5.1	1.01815	0.965639	1.026	0.985084	0.979355	0.971927	1.00778	0.964609	0.989818	0.0242215		0.00856358		5.1	1.00187	0.967021	1.03637	0.977496	0.977555	0.971601	1.00804	0.962104	0.987758	0.0254458		0.00899646
5.15	1.01792	0.966672	1.03298	0.984859	0.979291	0.97217	1.00756	0.964514	0.990746	0.0255895		0.00904724		5.15	1.00105	0.966846	1.03406	0.977216	0.976966	0.971075	1.00816	0.962321	0.987211	0.0248553		0.00878767
5.2	1.01755	0.967813	1.02852	0.984402	0.979518	0.972444	1.00752	0.964449	0.990276	0.0243289		0.00860156		5.2	1.00066	0.966619	1.02806	0.97677	0.976664	0.970854	1.00812	0.962358	0.986262	0.0233251		0.00824666
5.25	1.01716	0.967913	1.02454	0.983964	0.97969	0.97252	1.00745	0.964664	0.989739	0.0233396		0.00825178		5.25	1.00065	0.965906	1.03146	0.976698	0.976498	0.970692	1.00805	0.962467	0.986552	0.0242999		0.00859133
5.3	1.01737	0.968639	1.02125	0.984107	0.980109	0.972389	1.00759	0.964388	0.989479	0.0226384		0.00800387		5.3	1.00077	0.965819	1.0283	0.9771	0.976402	0.970586	1.00778	0.962682	0.98618	0.023426		0.00828234
5.35	1.01727	0.968466	1.0294	0.983758	0.980481	0.971859	1.00772	0.963929	0.990362	0.0245288		0.00867224		5.35	1.00101	0.965619	1.02887	0.977466	0.976486	0.970565	1.00778	0.962146	0.986242	0.0236733		0.00836976
5.4	1.01761	0.968374	1.03411	0.983717	0.980568	0.971627	1.00789	0.963501	0.990924	0.0257932		0.00911926		5.4	1.00142	0.965461	1.03021	0.977558	0.976541	0.970478	1.00763	0.961415	0.986339	0.0241636		0.00854311
5.45	1.01741	0.968262	1.0326	0.983566	0.980576	0.971355	1.00803	0.963172	0.990622	0.0255181		0.00902201		5.45	1.00193	0.965251	1.02902	0.977582	0.976596	0.97045	1.00773	0.961457	0.986252	0.0239348		0.00846224
5.5	1.01683	0.968694	1.0325	0.983684	0.980651	0.97134	1.00817	0.962847	0.990589	0.0254112		0.00898422		5.5	1.00103	0.965503	1.03084	0.977463	0.976607	0.970767	1.00752	0.961686	0.986427	0.024209		0.00855919
5.55	1.01667	0.96837	1.03488	0.984063	0.98041	0.971535	1.00826	0.963031	0.990903	0.0259558		0.00917677		5.55	1.00177	0.965473	1.0276	0.977499	0.976697	0.970697	1.00738	0.961715	0.986104	0.0234237		0.00828153
5.6	1.01632	0.968519	1.0373	0.984737	0.980304	0.97158	1.00811	0.963526	0.991299	0.0263699		0.00932318		5.6	1.00226	0.966164	1.02731	0.977591	0.976305	0.970793	1.00733	0.961942	0.986211	0.0232788		0.0082303
5.65	1.01572	0.968318	1.03736	0.985072	0.98042	0.971564	1.00801	0.964265	0.991341	0.0261942		0.00926105		5.65	1.00252	0.966665	1.02679	0.977737	0.97619	0.970939	1.00738	0.962602	0.986353	0.023008		0.00813457
5.7	1.01525	0.967897	1.03169	0.985082	0.980505	0.971388	1.00811	0.965038	0.99062	0.0247066		0.00873509		5.7	1.00318	0.966294	1.02912	0.977985	0.975952	0.970693	1.00706	0.962775	0.986633	0.0236717		0.00836922
5.75	1.01452	0.967638	1.03009	0.984831	0.980666	0.971243	1.00816	0.965937	0.990384	0.0241462		0.00853698		5.75	1.00421	0.965546	1.0305	0.977881	0.97548	0.970524	1.00687	0.96255	0.986695	0.024284		0.00858569
5.8	1.014	0.96769	1.03291	0.984275	0.980844	0.970998	1.00808	0.966593	0.990674	0.0246809		0.00872601		5.8	1.00418	0.965331	1.03015	0.977722	0.97498	0.970466	1.00671	0.962807	0.986543	0.0242098		0.00855946
5.85	1.01364	0.967809	1.02713	0.983535	0.980861	0.971106	1.00806	0.967026	0.989896	0.0231962		0.00820109		5.85	1.00396	0.964555	1.02999	0.977729	0.974976	0.970442	1.00659	0.962809	0.986381	0.024231		0.00856696
5.9	1.01344	0.967959	1.02513	0.982786	0.980932	0.970977	1.0079	0.967358	0.989561	0.0226693		0.00801482		5.9	1.00396	0.964205	1.03798	0.977702	0.975148	0.970379	1.00686	0.962346	0.987323	0.0264873		0.00936469
5.95	1.01353	0.968211	1.02464	0.982121	0.98098	0.971177	1.00745	0.967702	0.989478	0.0224444		0.0079353		5.95	1.00401	0.964404	1.03757	0.977863	0.975534	0.970714	1.00733	0.962441	0.987483	0.0263267		0.00930789
6	1.01385	0.968429	1.02114	0.981445	0.980887	0.971268	1.00741	0.967847	0.989035	0.0217038		0.00767345		6	1.00389	0.964678	1.03381	0.978336	0.976353	0.970807	1.00762	0.961988	0.987185	0.0252864		0.0089401
6.05	1.01391	0.968317	1.02398	0.981245	0.980664	0.971346	1.00722	0.967684	0.989295	0.0223567		0.00790429		6.05	1.00393	0.964483	1.03535	0.978303	0.976954	0.971051	1.00812	0.961919	0.987513	0.0257313		0.00909739
6.1	1.0135	0.968394	1.02647	0.981293	0.980338	0.97149	1.00736	0.967327	0.989521	0.0229107		0.00810016		6.1	1.00411	0.96487	1.03531	0.978983	0.977441	0.971231	1.00849	0.96216	0.987825	0.0256194		0.00905783
6.15	1.01314	0.968568	1.02844	0.980879	0.98007	0.971877	1.00739	0.966685	0.989631	0.0233842		0.00826758		6.15	1.0044	0.96496	1.03527	0.97971	0.97775	0.9717	1.00858	0.962771	0.988143	0.0254498		0.00899786
6.2	1.01277	0.968811	1.03279	0.980522	0.979752	0.971885	1.0078	0.966293	0.990079	0.0244963		0.00866076		6.2	1.00439	0.965202	1.03862	0.980804	0.977871	0.972027	1.00851	0.962516	0.988742	0.0262556		0.00928275
6.25	1.01281	0.968929	1.03823	0.980252	0.979472	0.971857	1.00789	0.965575	0.990627	0.026019		0.00919911		6.25	1.00457	0.965237	1.03608	0.981316	0.977863	0.972396	1.00876	0.963054	0.98866	0.0254822		0.00900932
6.3	1.013	0.969	1.03317	0.979416	0.979527	0.971833	1.00797	0.965242	0.989896	0.0248469		0.00878471		6.3	1.00505	0.965142	1.02628	0.982457	0.977962	0.97252	1.00874	0.963022	0.987647	0.0229999		0.00813168
6.35	1.01339	0.968681	1.03517	0.978562	0.979427	0.971751	1.00787	0.965188	0.990005	0.0255018		0.00901624		6.35	1.00596	0.965153	1.03186	0.982234	0.97799	0.972476	1.00894	0.9627	0.988415	0.0245534		0.00868095
6.4	1.01351	0.968577	1.0363	0.978476	0.979265	0.971664	1.00811	0.965564	0.990185	0.0258154		0.00912711		6.4	1.00719	0.965218	1.03448	0.982281	0.977915	0.972162	1.00899	0.962213	0.988807	0.0254492		0.00899765
6.45	1.01408	0.968505	1.03809	0.978736	0.979535	0.971522	1.00802	0.965895	0.990548	0.0262837		0.00929268		6.45	1.00737	0.96503	1.03641	0.981211	0.978085	0.971934	1.00907	0.962088	0.988899	0.0260709		0.00921746
6.5	1.01415	0.96837	1.03946	0.978981	0.979714	0.971489	1.00801	0.966562	0.990841	0.0265524		0.00938768		6.5	1.00792	0.96524	1.03404	0.981357	0.978051	0.971721	1.00898	0.961754	0.988632	0.0255461		0.0090319
6.55	1.01395	0.968596	1.03326	0.979684	0.979855	0.971366	1.00808	0.967402	0.990274	0.0247756		0.00875951		6.55	1.00774	0.965463	1.0322	0.980951	0.978228	0.9717	1.00914	0.961486	0.988362	0.0251006		0.0088744
6.6	1.01369	0.968717	1.03526	0.98055	0.980162	0.971111	1.00827	0.968107	0.990733	0.0251115		0.00887826		6.6	1.00698	0.965051	1.0315	0.980668	0.978663	0.971693	1.00925	0.961436	0.988155	0.0249082		0.00880637
6.65	1.01442	0.968749	1.03068	0.981326	0.980614	0.970844	1.00807	0.968294	0.990375	0.023994		0.00848317		6.65	1.0059	0.965064	1.0293	0.981064	0.97879	0.971987	1.00941	0.961387	0.987863	0.024225		0.00856483
6.7	1.01492	0.968677	1.03048	0.981963	0.980289	0.970602	1.0082	0.968523	0.990456	0.0240241		0.0084938		6.7	1.00573	0.96534	1.03051	0.981821	0.978845	0.972138	1.00956	0.961769	0.988214	0.0243816		0.00862021
6.75	1.01494	0.968933	1.03321	0.98228	0.980184	0.970348	1.00838	0.968621	0.990861	0.0246797		0.00872558		6.75	1.00547	0.965406	1.03569	0.980628	0.979186	0.972515	1.00975	0.962169	0.988852	0.0256248		0.00905972
6.8	1.01526	0.9688	1.0333	0.98232	0.979902	0.970353	1.00868	0.968915	0.990941	0.0247713		0.00875799		6.8	1.005	0.96536	1.03612	0.980165	0.979156	0.972796	1.00967	0.962598	0.988858	0.0256251		0.00905983
6.85	1.01607	0.96863	1.03131	0.982189	0.979537	0.970432	1.00842	0.968218	0.990601	0.024515		0.00866737		6.85	1.00507	0.96569	1.03215	0.980247	0.978631	0.973231	1.00963	0.963416	0.988508	0.0244203		0.00863389
6.9	1.01542	0.968397	1.03394	0.982462	0.979153	0.970335	1.00851	0.967314	0.990692	0.0252371		0.00892268		6.9	1.00493	0.965651	1.03286	0.979632	0.978683	0.973253	1.00971	0.96435	0.988633	0.0244952		0.00866037
6.95	1.01531	0.968135	1.03036	0.982391	0.979037	0.970464	1.00847	0.966319	0.990061	0.0245229		0.00867015		6.95	1.00491	0.965828	1.03273	0.979491	0.978593	0.97326	1.00953	0.96513	0.988684	0.0243179		0.00859767
7	1.01587	0.967586	1.03256	0.983082	0.978751	0.970764	1.00822	0.965422	0.990281	0.0252491		0.0089269		7	1.00451	0.966249	1.03203	0.980383	0.978462	0.972918	1.00948	0.966078	0.988765	0.0238998		0.00844984

## Sheet: Fig.3 C,F
Reversal to Forward														Forward to Reversal
	181210_3	181210_4	181214_1	181214_2	181214_3	181214_4	181215_1	181215_3	181215_5	average	SD	num	SEM			181210_3	181210_4	181214_1	181214_2	181214_3	181214_4	181215_1	181215_3	181215_5	average	SD	num	SEM
-3	0.97658	0.986196	0.972227	0.992499	0.971716	0.990664	1.01094	0.964072	1.01569	0.986731	0.0177688	9	0.00592294		-3	0.974211	0.992188	0.973403	0.990942	0.966925	0.990477	1.00814	0.964034	1.01819	0.986501	0.0185443	9	0.00618142
-2.95	0.97689	0.986591	0.972503	0.992823	0.9721	0.990669	1.01073	0.963742	1.01552	0.98684	0.0176729		0.00589096		-2.95	0.974276	0.991898	0.972763	0.990701	0.967173	0.990237	1.00785	0.96419	1.01827	0.986373	0.0184907		0.00616358
-2.9	0.977261	0.987074	0.972853	0.992841	0.97204	0.991084	1.01046	0.963689	1.01549	0.986977	0.0175889		0.00586296		-2.9	0.974447	0.992178	0.972656	0.99074	0.96758	0.990525	1.0077	0.964288	1.01859	0.986523	0.0184866		0.0061622
-2.85	0.977053	0.987277	0.972733	0.992663	0.971881	0.991181	1.00982	0.96388	1.01487	0.986818	0.0173661		0.00578871		-2.85	0.974823	0.991989	0.972615	0.990944	0.967747	0.990683	1.00766	0.96439	1.01889	0.986639	0.0184865		0.00616218
-2.8	0.977079	0.987571	0.97265	0.992631	0.972092	0.991418	1.00949	0.964416	1.01429	0.986848	0.0170965		0.00569883		-2.8	0.974906	0.991377	0.972541	0.991152	0.967582	0.990659	1.0078	0.964051	1.01881	0.986542	0.018546		0.006182
-2.75	0.976976	0.987547	0.972024	0.992639	0.971739	0.991596	1.00907	0.964688	1.01402	0.986699	0.0170467		0.00568222		-2.75	0.974877	0.990966	0.97238	0.991343	0.967547	0.990658	1.00807	0.963871	1.01914	0.98654	0.0186998		0.00623327
-2.7	0.976969	0.987435	0.971668	0.992305	0.97166	0.991927	1.00857	0.964755	1.01399	0.986587	0.016995		0.00566501		-2.7	0.975141	0.990328	0.972693	0.991694	0.967056	0.990699	1.00839	0.96375	1.019	0.986529	0.0187427		0.00624758
-2.65	0.976892	0.987007	0.97097	0.992135	0.971688	0.991818	1.00822	0.964856	1.01371	0.986366	0.0169325		0.00564417		-2.65	0.975415	0.989333	0.972591	0.991735	0.966869	0.99044	1.00875	0.963649	1.01887	0.986406	0.0187671		0.0062557
-2.6	0.976946	0.986638	0.970743	0.992204	0.97173	0.991722	1.00831	0.965026	1.01383	0.98635	0.0169598		0.00565327		-2.6	0.975299	0.989062	0.972692	0.991401	0.967128	0.990175	1.00887	0.963306	1.01885	0.986309	0.0187752		0.0062584
-2.55	0.97696	0.986271	0.97044	0.99218	0.971389	0.991763	1.00799	0.964868	1.01415	0.986223	0.0170692		0.00568973		-2.55	0.975526	0.98878	0.972879	0.990976	0.9675	0.989815	1.00881	0.96311	1.01894	0.98626	0.0187077		0.0062359
-2.5	0.977144	0.986043	0.970406	0.992038	0.971928	0.991708	1.00776	0.964505	1.01393	0.986162	0.0169706		0.00565687		-2.5	0.975953	0.988548	0.973539	0.990851	0.968072	0.989578	1.00874	0.962944	1.01875	0.98633	0.0185087		0.00616956
-2.45	0.977223	0.985663	0.970655	0.991865	0.972262	0.991183	1.00746	0.964447	1.01397	0.98608	0.0168436		0.00561455		-2.45	0.976029	0.988917	0.974098	0.990603	0.968796	0.989564	1.00886	0.963019	1.01885	0.986525	0.018393		0.00613099
-2.4	0.977083	0.985695	0.970793	0.991924	0.973061	0.990873	1.0072	0.964324	1.01399	0.986105	0.0167326		0.00557754		-2.4	0.975826	0.989097	0.975076	0.990928	0.969214	0.989457	1.00873	0.962818	1.01875	0.986655	0.0182789		0.00609295
-2.35	0.977394	0.985591	0.97073	0.991739	0.973432	0.991013	1.00672	0.964297	1.01367	0.986064	0.0165416		0.00551388		-2.35	0.975864	0.989238	0.975542	0.991248	0.969902	0.989563	1.00871	0.962805	1.01895	0.986869	0.0182156		0.00607188
-2.3	0.977418	0.98584	0.97042	0.99161	0.973923	0.991101	1.00651	0.964496	1.01336	0.986075	0.0163978		0.00546593		-2.3	0.975846	0.98937	0.976627	0.991506	0.970453	0.989525	1.00892	0.96283	1.01942	0.987167	0.0182128		0.00607092
-2.25	0.977306	0.98588	0.970423	0.991559	0.974296	0.991132	1.00644	0.964676	1.01352	0.986136	0.016362		0.00545401		-2.25	0.975972	0.989522	0.97706	0.991692	0.970814	0.989721	1.00907	0.962755	1.01965	0.987362	0.0182279		0.00607597
-2.2	0.977164	0.986045	0.970075	0.991836	0.974658	0.991288	1.00652	0.964997	1.01335	0.986214	0.0163243		0.00544144		-2.2	0.975693	0.989453	0.977051	0.991981	0.970766	0.989735	1.00947	0.962271	1.01938	0.98731	0.0183451		0.00611502
-2.15	0.97731	0.986047	0.969943	0.991929	0.974517	0.991092	1.00656	0.965144	1.01348	0.986225	0.0163507		0.00545022		-2.15	0.976075	0.989302	0.977141	0.992146	0.970935	0.989609	1.0095	0.962099	1.01942	0.987358	0.0183345		0.0061115
-2.1	0.976781	0.985984	0.969822	0.992098	0.975217	0.990847	1.00678	0.965318	1.01363	0.986275	0.0163785		0.00545948		-2.1	0.976206	0.989364	0.977509	0.992516	0.970751	0.989594	1.00981	0.961848	1.01917	0.987419	0.0183704		0.00612345
-2.05	0.976701	0.985901	0.970034	0.992301	0.975253	0.990518	1.0069	0.965362	1.01353	0.986277	0.0163427		0.00544758		-2.05	0.976184	0.989556	0.977037	0.992961	0.971092	0.989824	1.01007	0.961988	1.01882	0.987503	0.0183274		0.00610912
-2	0.977104	0.985904	0.970058	0.992615	0.975155	0.990281	1.00702	0.965622	1.01328	0.986338	0.016254		0.005418		-2	0.976343	0.989366	0.976372	0.993425	0.971093	0.989651	1.01045	0.961953	1.01832	0.987441	0.0183359		0.00611196
-1.95	0.977635	0.986036	0.970115	0.99267	0.974938	0.990011	1.00732	0.965802	1.01354	0.986451	0.0162941		0.00543136		-1.95	0.976517	0.98959	0.975858	0.993866	0.970739	0.989385	1.01059	0.962025	1.0184	0.987441	0.0184471		0.00614902
-1.9	0.977852	0.985836	0.970404	0.992609	0.974893	0.989933	1.00756	0.965859	1.01385	0.986532	0.0163376		0.00544587		-1.9	0.976325	0.989839	0.975175	0.99401	0.970186	0.989202	1.01101	0.962286	1.0182	0.987359	0.0185672		0.00618905
-1.85	0.978562	0.98627	0.970762	0.992484	0.974518	0.989801	1.00763	0.965723	1.01412	0.986651	0.0163611		0.00545369		-1.85	0.975814	0.989527	0.974445	0.994135	0.969895	0.989064	1.01117	0.96216	1.01791	0.987124	0.0186865		0.00622882
-1.8	0.979273	0.986482	0.971174	0.992586	0.974268	0.989486	1.00771	0.965439	1.01461	0.986781	0.0164529		0.00548429		-1.8	0.975547	0.989438	0.97466	0.994011	0.969376	0.988897	1.01144	0.961767	1.01793	0.987007	0.0188522		0.00628406
-1.75	0.979401	0.986625	0.971633	0.992565	0.974295	0.989359	1.0074	0.965205	1.01479	0.986808	0.0164133		0.00547111		-1.75	0.975228	0.989647	0.974941	0.993832	0.968801	0.988897	1.01164	0.961654	1.01812	0.986973	0.0190075		0.00633585
-1.7	0.979323	0.986628	0.972164	0.992648	0.974516	0.989037	1.00705	0.964749	1.01494	0.986783	0.0163866		0.00546221		-1.7	0.974993	0.989488	0.975172	0.993228	0.968694	0.988987	1.01173	0.961681	1.01846	0.986937	0.0190733		0.00635776
-1.65	0.979439	0.986657	0.972858	0.992951	0.974874	0.989263	1.00699	0.964805	1.01466	0.986944	0.0162094		0.00540313		-1.65	0.974662	0.989391	0.975652	0.992892	0.968722	0.989394	1.0115	0.96184	1.01867	0.98697	0.0190321		0.00634402
-1.6	0.979921	0.98634	0.973209	0.993171	0.975344	0.988999	1.0072	0.96501	1.0144	0.987066	0.0160513		0.00535044		-1.6	0.974908	0.989625	0.975651	0.99248	0.968612	0.989377	1.01166	0.961984	1.01907	0.987041	0.0190991		0.00636638
-1.55	0.98017	0.986199	0.97307	0.993295	0.976377	0.988939	1.00724	0.96535	1.01429	0.987215	0.0158925		0.0052975		-1.55	0.975269	0.989377	0.975217	0.992152	0.968525	0.989448	1.01129	0.962018	1.01892	0.986913	0.019003		0.00633434
-1.5	0.980612	0.986109	0.973376	0.993158	0.977119	0.988882	1.00748	0.965706	1.014	0.987383	0.0156808		0.00522694		-1.5	0.975466	0.989199	0.975794	0.991502	0.969233	0.989368	1.01089	0.961927	1.01877	0.986905	0.0187533		0.00625111
-1.45	0.980597	0.986167	0.973409	0.992919	0.977788	0.988915	1.00758	0.966198	1.01381	0.987486	0.0155024		0.00516747		-1.45	0.975876	0.989134	0.97604	0.991256	0.970119	0.989563	1.01079	0.961658	1.01839	0.98698	0.0185448		0.0061816
-1.4	0.980751	0.986375	0.97283	0.992377	0.978377	0.988557	1.00727	0.966751	1.01344	0.987414	0.0152652		0.00508842		-1.4	0.976233	0.989113	0.976007	0.990908	0.970815	0.989824	1.01089	0.961028	1.01808	0.986988	0.018498		0.006166
-1.35	0.980706	0.98645	0.972737	0.992265	0.978976	0.988683	1.0069	0.966765	1.01356	0.98745	0.0151969		0.00506565		-1.35	0.976389	0.98911	0.976266	0.990828	0.971491	0.990138	1.01073	0.96074	1.01741	0.987011	0.0182842		0.00609474
-1.3	0.980477	0.986535	0.973125	0.991875	0.979116	0.98874	1.00688	0.966387	1.01352	0.987407	0.0151926		0.00506421		-1.3	0.976453	0.989197	0.976193	0.991139	0.971489	0.990462	1.01071	0.960749	1.01745	0.987094	0.0183063		0.00610209
-1.25	0.980599	0.986145	0.972778	0.991547	0.978696	0.988745	1.00694	0.966287	1.01398	0.987302	0.0153716		0.00512388		-1.25	0.97624	0.989014	0.975441	0.991278	0.970853	0.990936	1.01062	0.960602	1.01767	0.986962	0.0185192		0.00617307
-1.2	0.981579	0.986061	0.972438	0.991445	0.978688	0.988789	1.00699	0.966202	1.01383	0.987336	0.0153525		0.0051175		-1.2	0.97583	0.988809	0.974834	0.991535	0.969303	0.991144	1.0105	0.960662	1.0176	0.98669	0.0187353		0.00624511
-1.15	0.982415	0.985993	0.972273	0.991418	0.978635	0.98879	1.00735	0.9656	1.0141	0.987398	0.0155599		0.00518664		-1.15	0.975475	0.988706	0.974167	0.991844	0.968033	0.990848	1.01043	0.960613	1.01773	0.986428	0.0189908		0.00633028
-1.1	0.982914	0.986025	0.972249	0.991151	0.978591	0.988449	1.00723	0.96548	1.01407	0.987351	0.0155291		0.00517638		-1.1	0.975226	0.988462	0.973694	0.991945	0.96685	0.990779	1.01042	0.960722	1.01825	0.986262	0.0192795		0.00642648
-1.05	0.983003	0.985664	0.972264	0.99097	0.979282	0.988332	1.00724	0.96539	1.01384	0.987332	0.0154451		0.00514835		-1.05	0.974774	0.988684	0.973217	0.99173	0.966595	0.990634	1.0107	0.960679	1.01831	0.986146	0.0194359		0.00647862
-1	0.982644	0.986086	0.972234	0.990865	0.979868	0.9884	1.00696	0.964904	1.01353	0.987277	0.0153918		0.00513059		-1	0.974575	0.988739	0.973135	0.991902	0.966367	0.990529	1.01063	0.96083	1.01819	0.986101	0.0194327		0.00647757
-0.95	0.982054	0.985748	0.97247	0.990477	0.980227	0.98845	1.00671	0.964155	1.01344	0.987081	0.0154373		0.00514577		-0.95	0.974603	0.988873	0.973534	0.991925	0.966747	0.990325	1.01037	0.960606	1.01818	0.986129	0.0193402		0.00644672
-0.9	0.981538	0.985636	0.972699	0.990374	0.980477	0.988498	1.00644	0.963486	1.01343	0.986954	0.0154997		0.00516658		-0.9	0.974555	0.988856	0.973339	0.991969	0.966791	0.99053	1.0102	0.960451	1.01834	0.986115	0.0193945		0.00646485
-0.85	0.98065	0.985715	0.972258	0.990233	0.980936	0.98858	1.00655	0.962834	1.0137	0.986829	0.015764		0.00525467		-0.85	0.974515	0.989107	0.97331	0.992311	0.966564	0.990662	1.01001	0.959852	1.0184	0.986081	0.0195305		0.00651017
-0.8	0.980324	0.985933	0.971482	0.990308	0.980956	0.988648	1.00649	0.962489	1.01373	0.986707	0.0159343		0.00531144		-0.8	0.974481	0.989055	0.97342	0.992752	0.965975	0.99081	1.00961	0.959749	1.01858	0.986048	0.0196142		0.00653807
-0.75	0.980361	0.985871	0.970979	0.990333	0.981684	0.988559	1.00642	0.962098	1.01405	0.986706	0.0160935		0.0053645		-0.75	0.974506	0.989369	0.973178	0.993369	0.965685	0.990767	1.00949	0.959008	1.01872	0.98601	0.019839		0.00661301
-0.7	0.980047	0.986234	0.970186	0.990552	0.982058	0.988741	1.00653	0.962164	1.01439	0.986767	0.0162776		0.00542586		-0.7	0.974285	0.989441	0.973024	0.9937	0.966202	0.990932	1.00932	0.958987	1.01934	0.986137	0.0199312		0.00664373
-0.65	0.980199	0.986406	0.969745	0.990669	0.982545	0.988788	1.00635	0.962	1.01429	0.986777	0.0162972		0.0054324		-0.65	0.974365	0.989728	0.972773	0.993765	0.967027	0.990878	1.00914	0.959051	1.0196	0.986259	0.0198694		0.00662315
-0.6	0.980417	0.986274	0.96959	0.990611	0.982743	0.989007	1.0061	0.961329	1.01375	0.986647	0.0162799		0.00542663		-0.6	0.974431	0.989766	0.972155	0.993907	0.968279	0.990895	1.00908	0.959191	1.01968	0.986376	0.0197636		0.00658788
-0.55	0.980564	0.986585	0.96978	0.990255	0.982777	0.988896	1.00603	0.960488	1.01375	0.986569	0.0163893		0.00546311		-0.55	0.974983	0.989693	0.971797	0.993783	0.969376	0.990858	1.00915	0.95892	1.01923	0.986422	0.0195873		0.00652911
-0.5	0.980505	0.986745	0.969946	0.990045	0.982591	0.988939	1.0061	0.959566	1.01363	0.986452	0.0165438		0.00551461		-0.5	0.975389	0.989942	0.971325	0.993677	0.970142	0.990947	1.0092	0.959045	1.01898	0.986516	0.0194559		0.00648529
-0.45	0.980779	0.987266	0.970625	0.989602	0.982702	0.989025	1.00605	0.958762	1.01356	0.986486	0.0165827		0.00552758		-0.45	0.976143	0.989864	0.97068	0.993863	0.970143	0.990976	1.0096	0.958336	1.01875	0.986484	0.0196144		0.00653812
-0.4	0.980085	0.987671	0.970927	0.989134	0.982326	0.989141	1.00617	0.957918	1.01377	0.986349	0.0168219		0.0056073		-0.4	0.976632	0.989709	0.970641	0.994164	0.969878	0.991	1.01	0.957821	1.01875	0.986511	0.0197776		0.00659253
-0.35	0.979649	0.987909	0.971328	0.988837	0.981857	0.989293	1.00643	0.95745	1.01398	0.986303	0.0169914		0.00566379		-0.35	0.97687	0.989585	0.970722	0.99443	0.969221	0.990794	1.01026	0.957775	1.01891	0.986507	0.0199086		0.00663619
-0.3	0.979444	0.987669	0.971604	0.988675	0.981479	0.98945	1.00643	0.957483	1.01384	0.986231	0.0169475		0.00564918		-0.3	0.976586	0.989572	0.970817	0.994991	0.968603	0.990668	1.01048	0.957787	1.01906	0.986507	0.020071		0.00669033
-0.25	0.979192	0.987698	0.971204	0.988371	0.980653	0.989492	1.00653	0.957277	1.01399	0.986045	0.017118		0.00570599		-0.25	0.976268	0.989177	0.971407	0.995317	0.968074	0.990638	1.01082	0.958164	1.01936	0.986581	0.0201506		0.00671687
-0.2	0.97935	0.987162	0.970764	0.988412	0.979802	0.989362	1.00652	0.957013	1.01386	0.985805	0.017213		0.00573767		-0.2	0.975842	0.988928	0.971826	0.995914	0.967845	0.990336	1.01083	0.958436	1.01939	0.986595	0.0201488		0.00671628
-0.15	0.979675	0.986608	0.9704	0.988367	0.979075	0.989423	1.00675	0.956579	1.01385	0.985636	0.0173912		0.00579706		-0.15	0.975454	0.988612	0.972198	0.996229	0.967694	0.990174	1.01125	0.958646	1.01932	0.986619	0.02018		0.00672667
-0.1	0.979822	0.985893	0.970225	0.988571	0.97803	0.989332	1.00687	0.956523	1.01408	0.985483	0.0175315		0.00584382		-0.1	0.975874	0.988401	0.972694	0.996056	0.967937	0.989971	1.01136	0.959339	1.01921	0.98676	0.0199374		0.00664579
-0.05	0.979843	0.985304	0.96942	0.988461	0.976845	0.98918	1.00709	0.956279	1.01447	0.985211	0.017841		0.005947		-0.05	0.976326	0.988425	0.973201	0.995392	0.968872	0.989641	1.01142	0.960313	1.01927	0.986984	0.0195641		0.00652136
-2.28983e-15	0.979725	0.984889	0.968989	0.988475	0.975944	0.989368	1.00714	0.956704	1.01436	0.985066	0.0178544		0.00595147		-2.28983e-15	0.976849	0.988466	0.97336	0.994698	0.969951	0.989409	1.01136	0.960973	1.01906	0.987125	0.0191877		0.0063959
0.05	0.979091	0.984558	0.968405	0.98848	0.974786	0.989354	1.00727	0.957122	1.0146	0.984851	0.0180098		0.00600326		0.05	0.97713	0.988786	0.97343	0.993978	0.971008	0.98919	1.01149	0.962239	1.01877	0.987335	0.0187582		0.00625273
0.1	0.978752	0.983983	0.967882	0.988538	0.973661	0.989585	1.00713	0.957762	1.01456	0.984651	0.0180265		0.00600882		0.1	0.977656	0.988661	0.973491	0.993616	0.972044	0.989095	1.01122	0.963948	1.01835	0.987564	0.018174		0.00605799
0.15	0.978932	0.984222	0.967314	0.98857	0.972752	0.989646	1.00716	0.958261	1.01439	0.984583	0.0180374		0.00601246		0.15	0.977383	0.988729	0.973423	0.993324	0.973008	0.989221	1.01139	0.964985	1.01824	0.987744	0.0179262		0.0059754
0.2	0.979159	0.984716	0.967023	0.988913	0.972079	0.989892	1.00714	0.958534	1.01428	0.984638	0.0180646		0.00602153		0.2	0.977055	0.988474	0.973118	0.993213	0.973879	0.989461	1.01142	0.966202	1.01789	0.987856	0.0176312		0.00587707
0.25	0.979167	0.984833	0.967085	0.989279	0.971385	0.989718	1.00734	0.958885	1.01423	0.984658	0.0180806		0.00602687		0.25	0.976624	0.988312	0.972867	0.993234	0.97434	0.989625	1.01151	0.967269	1.01739	0.987908	0.0173967		0.00579891
0.3	0.978829	0.985026	0.967117	0.989865	0.970752	0.98956	1.00758	0.958778	1.01398	0.984609	0.0181694		0.00605645		0.3	0.976804	0.987521	0.972751	0.992847	0.974638	0.989777	1.0112	0.968043	1.01696	0.987838	0.017096		0.00569866
0.35	0.978776	0.985229	0.967232	0.990567	0.970436	0.989165	1.00783	0.959392	1.01396	0.984731	0.0181308		0.00604359		0.35	0.976579	0.987315	0.97237	0.992329	0.975193	0.98994	1.0107	0.967744	1.01673	0.987655	0.0169975		0.00566583
0.4	0.977647	0.985083	0.966836	0.991253	0.970235	0.989129	1.00804	0.95975	1.01375	0.984637	0.018208		0.00606932		0.4	0.976354	0.986914	0.972267	0.992099	0.97588	0.990168	1.01	0.967719	1.01621	0.987512	0.0167396		0.00557986
0.45	0.976669	0.984671	0.966511	0.991835	0.969799	0.989024	1.00848	0.960042	1.01357	0.984511	0.0183488		0.00611626		0.45	0.976292	0.986783	0.972294	0.992153	0.976158	0.990422	1.00928	0.96744	1.01609	0.987435	0.0166221		0.00554071
0.5	0.975838	0.98443	0.966128	0.992301	0.969638	0.989162	1.00867	0.959664	1.01335	0.984353	0.0185372		0.00617908		0.5	0.976305	0.986953	0.972428	0.991995	0.977021	0.990443	1.00838	0.967361	1.01591	0.987422	0.0163554		0.0054518
0.55	0.975579	0.984499	0.966052	0.992332	0.969487	0.989389	1.00894	0.959014	1.01299	0.984254	0.0186699		0.00622329		0.55	0.976158	0.987449	0.972635	0.991933	0.97799	0.990674	1.00789	0.967669	1.01573	0.98757	0.0161083		0.00536942
0.6	0.974964	0.984911	0.966146	0.992422	0.969494	0.989599	1.0092	0.957857	1.01307	0.984184	0.0189639		0.00632129		0.6	0.976413	0.988072	0.973051	0.992057	0.978797	0.990852	1.00745	0.968692	1.01584	0.987914	0.0157842		0.00526139
0.65	0.975355	0.984821	0.966481	0.992226	0.969272	0.989788	1.00951	0.957263	1.01329	0.984223	0.0191166		0.0063722		0.65	0.976746	0.98832	0.973332	0.992164	0.979314	0.99087	1.00688	0.96933	1.01544	0.988044	0.0154147		0.00513824
0.7	0.97563	0.985114	0.966839	0.991689	0.969224	0.990209	1.00939	0.957021	1.01347	0.984288	0.0191122		0.00637074		0.7	0.977395	0.98857	0.973634	0.99224	0.979394	0.990866	1.00639	0.969655	1.01501	0.988129	0.0150986		0.00503286
0.75	0.976062	0.985335	0.967128	0.991322	0.969112	0.990428	1.00942	0.957246	1.01374	0.984421	0.0190742		0.00635807		0.75	0.977839	0.988307	0.97399	0.992469	0.979365	0.990945	1.00611	0.969773	1.01466	0.988163	0.0148905		0.0049635
0.8	0.976284	0.985615	0.967355	0.991131	0.969389	0.990628	1.00957	0.957944	1.01427	0.984687	0.019014		0.006338		0.8	0.977819	0.988442	0.974161	0.992658	0.97948	0.991052	1.00614	0.969531	1.0145	0.988198	0.0148781		0.00495936
0.85	0.97654	0.985524	0.966576	0.990619	0.969464	0.990986	1.00984	0.958003	1.01436	0.984657	0.0191278		0.00637592		0.85	0.977006	0.988291	0.974419	0.992653	0.97944	0.991177	1.00609	0.968874	1.01389	0.987982	0.0148896		0.0049632
0.9	0.976443	0.985844	0.966354	0.990264	0.969992	0.991193	1.00992	0.957615	1.01449	0.984679	0.0192111		0.00640369		0.9	0.976237	0.988208	0.974613	0.992496	0.979419	0.991234	1.00641	0.968375	1.01379	0.987865	0.0150454		0.00501515
0.95	0.976102	0.985982	0.966066	0.990508	0.970423	0.991437	1.00981	0.957155	1.01451	0.984667	0.019313		0.00643768		0.95	0.975138	0.98807	0.974854	0.992279	0.979766	0.991238	1.00696	0.967895	1.01393	0.987792	0.0152907		0.00509689
1	0.976329	0.986093	0.965562	0.990454	0.970464	0.991744	1.00977	0.956339	1.01458	0.984594	0.0195245		0.00650816		1	0.974191	0.987678	0.974971	0.991976	0.979915	0.990913	1.00728	0.967961	1.01406	0.987661	0.0154174		0.00513915
1.05	0.976543	0.98586	0.964858	0.990374	0.970665	0.991965	1.00929	0.955592	1.0144	0.984394	0.019611		0.00653699		1.05	0.97377	0.98712	0.974894	0.992103	0.979717	0.990703	1.00744	0.967749	1.01389	0.987488	0.015508		0.00516933
1.1	0.976423	0.98592	0.964824	0.990632	0.97119	0.992099	1.00888	0.955647	1.01431	0.984436	0.0195011		0.00650036		1.1	0.973735	0.986461	0.975048	0.99211	0.979616	0.990445	1.00757	0.967379	1.01392	0.987364	0.0155842		0.00519473
1.15	0.976033	0.98617	0.964379	0.990673	0.971374	0.992204	1.00838	0.955611	1.01405	0.984319	0.0194505		0.0064835		1.15	0.973581	0.986114	0.975215	0.992317	0.979444	0.990416	1.00744	0.966943	1.01385	0.987258	0.0156413		0.00521376
1.2	0.975756	0.986196	0.96417	0.990733	0.971364	0.992133	1.00836	0.955459	1.01418	0.984262	0.0195436		0.00651452		1.2	0.973235	0.985881	0.974747	0.992621	0.979284	0.990413	1.00732	0.966247	1.01371	0.98705	0.0158127		0.00527091
1.25	0.975137	0.986509	0.964474	0.990926	0.971473	0.991805	1.00827	0.955651	1.01397	0.984246	0.0194363		0.00647878		1.25	0.972825	0.985766	0.974839	0.992964	0.978876	0.990487	1.00764	0.965293	1.01372	0.986935	0.016107		0.005369
1.3	0.97433	0.986888	0.964766	0.991205	0.971302	0.991731	1.00839	0.955861	1.01408	0.984283	0.0194775		0.0064925		1.3	0.972071	0.98584	0.975177	0.992826	0.978679	0.990558	1.00771	0.964843	1.01384	0.986838	0.0162782		0.00542607
1.35	0.973814	0.987016	0.965081	0.99133	0.970592	0.991298	1.00831	0.955811	1.01423	0.984165	0.0195476		0.00651587		1.35	0.971574	0.986213	0.975267	0.992861	0.978495	0.990478	1.00796	0.964282	1.01394	0.986786	0.016492		0.00549733
1.4	0.97379	0.986712	0.965507	0.99151	0.96986	0.991155	1.00836	0.955643	1.01431	0.984094	0.019612		0.00653734		1.4	0.971252	0.986398	0.975549	0.993054	0.97844	0.990356	1.00817	0.963754	1.01366	0.986736	0.0165793		0.00552643
1.45	0.974342	0.986432	0.965672	0.991472	0.969202	0.991018	1.00827	0.955682	1.01396	0.984006	0.0195183		0.0065061		1.45	0.971294	0.986364	0.976453	0.993014	0.978399	0.990169	1.00807	0.963615	1.01369	0.986785	0.0165122		0.00550408
1.5	0.974698	0.985995	0.965804	0.991462	0.968838	0.99101	1.0083	0.955394	1.01405	0.98395	0.019584		0.00652799		1.5	0.971202	0.986754	0.976329	0.993018	0.979002	0.989987	1.00794	0.963429	1.01365	0.986813	0.0164949		0.00549829
1.55	0.97531	0.985418	0.965556	0.991325	0.968019	0.99079	1.00845	0.955005	1.01411	0.983776	0.0197406		0.0065802		1.55	0.97124	0.986608	0.975847	0.993324	0.97921	0.989977	1.00751	0.962836	1.01351	0.986673	0.0165406		0.00551352
1.6	0.975941	0.985283	0.965688	0.991004	0.967741	0.991013	1.00878	0.954814	1.0141	0.983817	0.0197983		0.00659944		1.6	0.971502	0.986302	0.975103	0.993273	0.979416	0.989743	1.00715	0.962459	1.01349	0.986493	0.0165619		0.00552063
1.65	0.976388	0.985566	0.965845	0.990805	0.96755	0.990859	1.00888	0.955287	1.01416	0.983927	0.0197071		0.00656905		1.65	0.971733	0.986172	0.974377	0.993	0.979302	0.989503	1.00687	0.962161	1.01389	0.986334	0.0166791		0.00555969
1.7	0.976379	0.985484	0.966241	0.990604	0.967259	0.990813	1.00908	0.955346	1.01444	0.983961	0.0197569		0.00658563		1.7	0.971684	0.985995	0.974144	0.992717	0.978828	0.98941	1.00678	0.961986	1.01377	0.986146	0.0167071		0.00556903
1.75	0.975849	0.985684	0.966452	0.990391	0.966754	0.990865	1.00924	0.955438	1.01491	0.983953	0.0199083		0.00663609		1.75	0.971922	0.985845	0.974097	0.992703	0.977955	0.989358	1.00638	0.961781	1.01361	0.985962	0.0166777		0.00555925
1.8	0.975367	0.985592	0.967741	0.990113	0.966275	0.990799	1.00927	0.95574	1.01487	0.983975	0.0197791		0.00659304		1.8	0.971721	0.985969	0.974586	0.992271	0.977537	0.989034	1.00645	0.961936	1.01369	0.985911	0.0166522		0.00555074
1.85	0.974833	0.985632	0.968096	0.989659	0.965698	0.990666	1.00909	0.955633	1.01473	0.983783	0.0197792		0.00659306		1.85	0.971121	0.986354	0.974875	0.992268	0.976792	0.989378	1.00626	0.96215	1.01375	0.985883	0.016696		0.00556532
1.9	0.974648	0.985492	0.968422	0.989401	0.965332	0.990705	1.00907	0.954854	1.01485	0.983642	0.0199496		0.00664988		1.9	0.970741	0.986839	0.975152	0.992032	0.976086	0.989825	1.00611	0.962319	1.01399	0.985899	0.0167666		0.00558887
1.95	0.974376	0.985854	0.968639	0.989152	0.965446	0.990742	1.00933	0.954537	1.01516	0.983693	0.0200873		0.00669575		1.95	0.970663	0.987194	0.97468	0.991986	0.975939	0.990101	1.00568	0.961999	1.0144	0.985849	0.0169122		0.00563741
2	0.975232	0.986011	0.96904	0.989167	0.96608	0.990585	1.00935	0.95422	1.01513	0.983868	0.0199823		0.00666075		2	0.970242	0.98739	0.974721	0.991701	0.975507	0.990461	1.00541	0.961635	1.01464	0.985745	0.017066		0.00568868
2.05	0.976097	0.986499	0.968537	0.989121	0.966999	0.990471	1.00933	0.953993	1.0153	0.984038	0.0199577		0.00665257		2.05	0.970369	0.987599	0.974263	0.991563	0.975232	0.990871	1.00503	0.961269	1.01493	0.98568	0.017193		0.00573102
2.1	0.97638	0.986207	0.968348	0.989292	0.967791	0.990363	1.00916	0.954132	1.01556	0.984137	0.0198751		0.00662505		2.1	0.970758	0.987596	0.974334	0.991549	0.975467	0.990907	1.00478	0.960899	1.01494	0.985693	0.0171628		0.00572093
2.15	0.976118	0.985713	0.967759	0.989471	0.968852	0.99	1.00938	0.954537	1.01585	0.984187	0.0198453		0.00661509		2.15	0.97083	0.987187	0.974079	0.99167	0.975684	0.990713	1.00431	0.96052	1.01457	0.985507	0.0170775		0.0056925
2.2	0.976001	0.985568	0.966978	0.989501	0.969958	0.989606	1.00895	0.954391	1.01578	0.984082	0.0197625		0.00658749		2.2	0.971048	0.987013	0.974015	0.991403	0.975863	0.99084	1.00423	0.960654	1.01444	0.9855	0.0169735		0.00565783
2.25	0.975418	0.985423	0.965967	0.989251	0.970853	0.989523	1.00894	0.954769	1.01559	0.98397	0.0197031		0.00656768		2.25	0.971668	0.986921	0.973848	0.991272	0.976242	0.990715	1.00418	0.960841	1.01442	0.985568	0.0168405		0.00561351
2.3	0.974663	0.984995	0.96521	0.989301	0.971363	0.989629	1.0086	0.954622	1.01577	0.983794	0.0198041		0.00660137		2.3	0.97277	0.986871	0.973823	0.991424	0.976251	0.990595	1.00411	0.960893	1.01456	0.9857	0.0167434		0.00558112
2.35	0.974861	0.985094	0.965059	0.98973	0.971802	0.989633	1.00863	0.954546	1.01602	0.98393	0.0198625		0.00662085		2.35	0.973164	0.986957	0.973645	0.991534	0.975971	0.990428	1.00412	0.961089	1.0146	0.985723	0.0167153		0.00557177
2.4	0.975029	0.985492	0.964742	0.989762	0.971874	0.989866	1.00841	0.95432	1.01643	0.983992	0.0199906		0.00666353		2.4	0.973968	0.987056	0.973616	0.991582	0.975768	0.990435	1.00429	0.961146	1.01487	0.985859	0.0167346		0.00557821
2.45	0.974821	0.985649	0.964609	0.989751	0.971748	0.990258	1.00865	0.954371	1.01696	0.98409	0.0201771		0.0067257		2.45	0.97443	0.987256	0.973563	0.99184	0.97541	0.990102	1.00447	0.960968	1.01472	0.985862	0.016754		0.00558467
2.5	0.974468	0.985517	0.964857	0.989911	0.971496	0.990241	1.00872	0.954333	1.01737	0.984102	0.0202939		0.00676464		2.5	0.975225	0.987415	0.973466	0.992302	0.975143	0.990077	1.00483	0.960913	1.01484	0.986023	0.0168253		0.00560844
2.55	0.97458	0.985631	0.965475	0.989966	0.971755	0.990411	1.00919	0.954289	1.01719	0.984277	0.0202478		0.00674925		2.55	0.975154	0.98749	0.973287	0.99222	0.974841	0.989948	1.00515	0.961051	1.0144	0.985949	0.0167934		0.00559779
2.6	0.97432	0.985606	0.965476	0.989525	0.971974	0.990494	1.00957	0.953942	1.01705	0.984217	0.0203283		0.00677611		2.6	0.975516	0.987436	0.973011	0.9923	0.974947	0.989676	1.00538	0.961302	1.01407	0.985959	0.016693		0.00556433
2.65	0.97433	0.985679	0.965737	0.98959	0.972372	0.990395	1.01002	0.953937	1.01666	0.984302	0.0202594		0.00675314		2.65	0.975667	0.98734	0.972676	0.992223	0.975132	0.989533	1.00551	0.961556	1.01389	0.985948	0.0166269		0.0055423
2.7	0.974678	0.985935	0.96616	0.989654	0.972335	0.99033	1.01028	0.95376	1.01631	0.984383	0.0202021		0.00673403		2.7	0.975772	0.987149	0.971996	0.992457	0.975052	0.989326	1.00542	0.961906	1.01381	0.985877	0.0166049		0.00553495
2.75	0.974942	0.986038	0.966399	0.989498	0.972571	0.990451	1.01052	0.953394	1.01611	0.984437	0.0202123		0.00673744		2.75	0.97518	0.987206	0.97173	0.992168	0.974813	0.989108	1.00522	0.961693	1.01363	0.985639	0.0166491		0.00554972
2.8	0.974768	0.986542	0.966079	0.989408	0.972364	0.990413	1.01075	0.953114	1.01607	0.98439	0.0203573		0.00678576		2.8	0.975223	0.987349	0.971369	0.992041	0.973909	0.989284	1.00526	0.961298	1.01376	0.9855	0.0168648		0.00562161
2.85	0.97499	0.986971	0.96648	0.989528	0.972019	0.990558	1.01086	0.953368	1.01588	0.984518	0.0202733		0.00675777		2.85	0.975637	0.987645	0.970704	0.991609	0.972934	0.989462	1.00544	0.960347	1.01389	0.985297	0.0172043		0.00573477
2.9	0.975171	0.98731	0.967131	0.989426	0.971333	0.990959	1.01086	0.953347	1.01573	0.984585	0.020237		0.00674566		2.9	0.975659	0.987724	0.970036	0.99125	0.971918	0.989412	1.0057	0.959853	1.01377	0.985036	0.0174535		0.00581782
2.95	0.975102	0.98689	0.967341	0.989776	0.971031	0.991329	1.01089	0.953391	1.01528	0.984558	0.020173		0.00672434		2.95	0.975521	0.987958	0.969826	0.990904	0.970961	0.989513	1.00596	0.959265	1.01381	0.984858	0.0177222		0.00590739
3	0.974732	0.986932	0.967584	0.990128	0.970495	0.991643	1.01092	0.953441	1.01512	0.984554	0.0202061		0.00673537		3	0.975611	0.987681	0.969195	0.990682	0.970135	0.98939	1.00619	0.959137	1.01381	0.984648	0.0179049		0.00596829
3.05	0.974406	0.986615	0.968435	0.990418	0.970197	0.991872	1.01082	0.95418	1.01507	0.984668	0.0200152		0.00667173		3.05	0.975249	0.987173	0.968952	0.990562	0.969906	0.989319	1.0061	0.959343	1.01361	0.984468	0.0178686		0.00595621
3.1	0.973817	0.986417	0.968399	0.99078	0.970049	0.992103	1.01088	0.954524	1.01488	0.984649	0.0199998		0.00666661		3.1	0.974846	0.986902	0.969102	0.990384	0.969672	0.989386	1.00618	0.96019	1.01369	0.984484	0.0177755		0.00592517
3.15	0.973164	0.9864	0.967971	0.990968	0.970077	0.992275	1.01072	0.954779	1.01475	0.984567	0.0200042		0.00666808		3.15	0.974717	0.986787	0.96918	0.990199	0.969499	0.989507	1.00633	0.960772	1.014	0.984556	0.0177778		0.00592595
3.2	0.973285	0.986751	0.967917	0.990835	0.970162	0.992332	1.0106	0.954657	1.0151	0.984626	0.0200647		0.00668824		3.2	0.97517	0.986917	0.96944	0.989815	0.969985	0.989744	1.00652	0.961663	1.01422	0.98483	0.0175875		0.00586249
3.25	0.973611	0.986723	0.96783	0.99089	0.969971	0.992688	1.01053	0.954254	1.01506	0.984617	0.0201445		0.00671482		3.25	0.975598	0.98695	0.969823	0.989474	0.970599	0.990163	1.0065	0.961837	1.01471	0.985073	0.0175297		0.00584323
3.3	0.974005	0.986586	0.968108	0.990934	0.969826	0.992788	1.01054	0.953501	1.01486	0.984571	0.0202145		0.00673818		3.3	0.975803	0.98746	0.970159	0.989161	0.971079	0.99001	1.0069	0.961889	1.01501	0.985274	0.0175377		0.00584588
3.35	0.9743	0.986714	0.968655	0.990887	0.969991	0.992557	1.01052	0.953011	1.0148	0.984604	0.0201954		0.00673179		3.35	0.975709	0.987579	0.970434	0.989064	0.971587	0.989843	1.00694	0.961667	1.01559	0.985379	0.0176244		0.0058748
3.4	0.97493	0.986175	0.969179	0.990986	0.969686	0.992406	1.01072	0.952372	1.01499	0.984604	0.0203171		0.00677237		3.4	0.975569	0.988119	0.971133	0.989129	0.972061	0.989526	1.00687	0.960775	1.01605	0.98547	0.0177587		0.00591958
3.45	0.974825	0.985991	0.969299	0.99157	0.968935	0.991952	1.01096	0.952963	1.01474	0.984582	0.0202603		0.00675344		3.45	0.975123	0.987775	0.971382	0.989552	0.972365	0.989432	1.00696	0.959636	1.01641	0.985403	0.0180317		0.00601056
3.5	0.974348	0.985875	0.969352	0.991908	0.96839	0.991225	1.01119	0.953795	1.01477	0.98454	0.0202045		0.00673484		3.5	0.974668	0.987799	0.971548	0.989864	0.972306	0.989303	1.00725	0.959166	1.01628	0.985353	0.0181606		0.00605354
3.55	0.974	0.986049	0.968381	0.992104	0.968101	0.990769	1.01141	0.95432	1.01487	0.984445	0.0202969		0.00676563		3.55	0.974977	0.987589	0.971872	0.990259	0.972933	0.989431	1.0074	0.958798	1.0164	0.985517	0.0181799		0.00605998
3.6	0.973699	0.986182	0.967891	0.992316	0.967333	0.99049	1.01139	0.954135	1.01511	0.984283	0.0205202		0.00684007		3.6	0.975282	0.98767	0.972121	0.990425	0.973381	0.989501	1.00775	0.9585	1.01627	0.985656	0.018186		0.006062
3.65	0.973151	0.986573	0.967889	0.992556	0.966859	0.99021	1.01143	0.954308	1.01481	0.984199	0.0205316		0.00684388		3.65	0.975419	0.987265	0.972613	0.990416	0.973716	0.989577	1.00827	0.958845	1.01616	0.985809	0.018093		0.006031
3.7	0.972808	0.98653	0.967927	0.992449	0.967162	0.990109	1.01119	0.953824	1.01481	0.98409	0.0205586		0.00685286		3.7	0.975527	0.987322	0.97274	0.990365	0.974091	0.989382	1.00827	0.959088	1.01618	0.985885	0.0179953		0.00599842
3.75	0.97326	0.986436	0.968261	0.992389	0.96761	0.990375	1.01093	0.952844	1.01447	0.984064	0.020534		0.00684465		3.75	0.975586	0.987347	0.973006	0.990251	0.974606	0.989305	1.00824	0.959484	1.01611	0.985992	0.0178252		0.00594172
3.8	0.973971	0.986283	0.968179	0.992273	0.967668	0.990482	1.0107	0.952125	1.01468	0.984039	0.0206248		0.00687493		3.8	0.975285	0.987389	0.973025	0.990181	0.974885	0.989206	1.00796	0.95951	1.01619	0.985959	0.0177903		0.0059301
3.85	0.974505	0.986154	0.967671	0.992184	0.968145	0.990597	1.01064	0.952203	1.01449	0.984066	0.0205358		0.00684528		3.85	0.97477	0.98701	0.972802	0.990047	0.975055	0.989294	1.0075	0.959601	1.01587	0.985772	0.017675		0.00589165
3.9	0.974695	0.985962	0.966849	0.992072	0.968533	0.99046	1.01051	0.951982	1.01408	0.983904	0.020503		0.00683432		3.9	0.974835	0.986798	0.972305	0.990141	0.975255	0.989463	1.0069	0.959451	1.01555	0.985633	0.0175756		0.00585852
3.95	0.974289	0.986062	0.966431	0.99159	0.968229	0.990409	1.01086	0.951684	1.01412	0.983741	0.0206966		0.00689886		3.95	0.974947	0.986704	0.972387	0.989962	0.974813	0.989695	1.00682	0.959309	1.01516	0.985533	0.017524		0.00584133
4	0.973811	0.986079	0.966104	0.991457	0.967838	0.990149	1.01093	0.951569	1.01434	0.983587	0.0208542		0.00695141		4	0.975197	0.986517	0.972282	0.989933	0.974295	0.989795	1.0066	0.959014	1.01505	0.985409	0.0175552		0.00585172
4.05	0.972904	0.985873	0.966624	0.991611	0.967824	0.989907	1.01073	0.951523	1.01407	0.983452	0.0207788		0.00692627		4.05	0.975243	0.986323	0.972105	0.989888	0.973649	0.989617	1.00674	0.958899	1.01435	0.985201	0.0175081		0.00583602
4.1	0.972211	0.985611	0.967409	0.991673	0.967455	0.989809	1.01091	0.951304	1.01412	0.98339	0.0208583		0.00695275		4.1	0.975249	0.986321	0.972486	0.989924	0.973059	0.989573	1.00703	0.958489	1.01427	0.985155	0.0176264		0.00587548
4.15	0.971706	0.985459	0.967732	0.991517	0.967097	0.989944	1.01134	0.951421	1.01463	0.983428	0.0210347		0.00701158		4.15	0.974868	0.986863	0.972266	0.989985	0.972613	0.989564	1.00727	0.958043	1.01392	0.985043	0.0177703		0.00592344
4.2	0.971955	0.984909	0.967924	0.991302	0.966869	0.990313	1.01144	0.951638	1.01445	0.983422	0.0209622		0.00698742		4.2	0.974539	0.98654	0.972207	0.990093	0.972365	0.989369	1.00739	0.958071	1.01359	0.984907	0.0177619		0.00592063
4.25	0.972242	0.984731	0.967698	0.991228	0.966835	0.99076	1.01181	0.952013	1.01445	0.98353	0.0209728		0.00699094		4.25	0.974424	0.986808	0.971598	0.990208	0.972476	0.989264	1.00798	0.958504	1.01317	0.984937	0.01775		0.00591667
4.3	0.972368	0.984571	0.967176	0.990947	0.966494	0.991255	1.0123	0.952395	1.01453	0.983559	0.021083		0.00702767		4.3	0.974494	0.986748	0.970909	0.990375	0.972368	0.989638	1.00801	0.958706	1.01348	0.98497	0.0178666		0.00595554
4.35	0.972557	0.984307	0.966232	0.990725	0.966566	0.991583	1.01256	0.952673	1.01479	0.983555	0.0212035		0.00706784		4.35	0.974776	0.986938	0.970294	0.990587	0.971976	0.989573	1.00805	0.959221	1.01332	0.984971	0.017833		0.00594434
4.4	0.972831	0.984302	0.966317	0.990859	0.966474	0.991856	1.01246	0.953455	1.01489	0.983716	0.0210654		0.00702179		4.4	0.975136	0.986677	0.969916	0.990975	0.971552	0.98965	1.00865	0.959826	1.01327	0.985072	0.0178801		0.00596003
4.45	0.972821	0.984531	0.966218	0.991146	0.966825	0.99193	1.01231	0.95436	1.01527	0.983934	0.0209406		0.0069802		4.45	0.975186	0.987148	0.968943	0.991053	0.971419	0.989674	1.00901	0.959758	1.01352	0.985078	0.0181261		0.00604202
4.5	0.972599	0.984655	0.965854	0.991183	0.967397	0.991776	1.01214	0.955219	1.01544	0.98403	0.0207856		0.00692852		4.5	0.975246	0.987073	0.968553	0.991206	0.971351	0.989721	1.00895	0.959116	1.0136	0.98498	0.0182981		0.00609937
4.55	0.972475	0.984752	0.965932	0.991539	0.967673	0.991838	1.01192	0.955672	1.01543	0.984136	0.0206579		0.00688596		4.55	0.975215	0.987308	0.968541	0.990999	0.971275	0.989753	1.00923	0.959307	1.01347	0.985011	0.018291		0.00609701
4.6	0.972417	0.984729	0.966851	0.991832	0.968108	0.991793	1.01156	0.956339	1.01527	0.984322	0.0203249		0.00677497		4.6	0.975485	0.987048	0.968287	0.990707	0.971571	0.989731	1.00932	0.959617	1.01359	0.985039	0.0182429		0.00608096
4.65	0.972506	0.984692	0.967492	0.991907	0.969195	0.991859	1.01152	0.956628	1.01548	0.984587	0.0201337		0.00671124		4.65	0.975906	0.986974	0.968571	0.99046	0.972085	0.989793	1.00923	0.960243	1.01376	0.985226	0.0180391		0.00601302
4.7	0.972555	0.984867	0.968535	0.99228	0.970361	0.991722	1.01136	0.957003	1.01541	0.984899	0.0198178		0.00660592		4.7	0.976165	0.986739	0.968763	0.990693	0.972271	0.98994	1.00911	0.961152	1.01368	0.985391	0.017801		0.00593366
4.75	0.972824	0.984873	0.969769	0.992357	0.970901	0.99172	1.01109	0.957428	1.01528	0.985138	0.0194809		0.00649365		4.75	0.976359	0.986521	0.969578	0.990837	0.971816	0.990282	1.00917	0.961685	1.01352	0.98553	0.0176394		0.0058798
4.8	0.972923	0.984795	0.970727	0.992239	0.971549	0.991452	1.01085	0.958403	1.01549	0.985381	0.0191321		0.00637738		4.8	0.976724	0.986276	0.969926	0.991303	0.971103	0.990046	1.00891	0.961355	1.01368	0.98548	0.0177009		0.0059003
4.85	0.973138	0.985061	0.971021	0.992096	0.971338	0.991261	1.01041	0.959193	1.01551	0.985447	0.0188838		0.0062946		4.85	0.976768	0.986412	0.969896	0.99166	0.97018	0.990026	1.00905	0.960936	1.0136	0.985393	0.0178937		0.00596457
4.9	0.973098	0.985194	0.97151	0.99192	0.970524	0.990969	1.0098	0.959993	1.0153	0.985367	0.0186208		0.00620692		4.9	0.976468	0.986403	0.969297	0.991538	0.96913	0.989956	1.009	0.960323	1.01358	0.985077	0.018173		0.00605766
4.95	0.973574	0.985164	0.972224	0.991321	0.969371	0.991057	1.00921	0.960632	1.01518	0.985304	0.0183868		0.00612892		4.95	0.976872	0.986464	0.968935	0.991395	0.968317	0.989942	1.00937	0.959817	1.01371	0.984981	0.0184478		0.00614925
5	0.973721	0.985253	0.97287	0.991331	0.968466	0.991025	1.00882	0.961225	1.01539	0.985344	0.0183003		0.00610009		5	0.976722	0.986703	0.968209	0.991376	0.967815	0.989706	1.0097	0.959904	1.01382	0.984884	0.0186485		0.00621618
5.05	0.973986	0.985571	0.97357	0.99131	0.968	0.991044	1.00864	0.961803	1.01543	0.985484	0.0181613		0.00605377		5.05	0.976538	0.986507	0.967632	0.991483	0.967624	0.989798	1.01032	0.960013	1.01367	0.984843	0.0188072		0.00626906
5.1	0.973734	0.985393	0.974632	0.991358	0.968912	0.991208	1.00866	0.962462	1.0153	0.98574	0.0178655		0.00595516		5.1	0.976243	0.986087	0.968107	0.991595	0.967835	0.989854	1.0108	0.960361	1.01382	0.984967	0.0188025		0.00626749
5.15	0.974203	0.98508	0.974976	0.991486	0.969462	0.991301	1.00846	0.962791	1.0152	0.985885	0.0176396		0.00587985		5.15	0.975657	0.985951	0.968918	0.992023	0.967856	0.989949	1.01106	0.960497	1.01378	0.985076	0.0187819		0.00626064
5.2	0.974326	0.9848	0.975408	0.99189	0.969996	0.991294	1.00858	0.962772	1.01518	0.986028	0.0175705		0.00585682		5.2	0.975058	0.985831	0.970611	0.992042	0.968213	0.989998	1.01103	0.9604	1.01365	0.985205	0.0185961		0.00619869
5.25	0.974407	0.985022	0.97577	0.992098	0.970514	0.991164	1.00872	0.962756	1.01478	0.986137	0.0174226		0.00580752		5.25	0.974687	0.985193	0.971698	0.991671	0.968609	0.989988	1.01109	0.960491	1.01398	0.985268	0.0185144		0.00617148
5.3	0.974495	0.984784	0.976414	0.991907	0.970516	0.991141	1.00887	0.962302	1.01462	0.986117	0.0174298		0.00580993		5.3	0.974269	0.985424	0.97338	0.991112	0.968973	0.989684	1.01071	0.960605	1.0143	0.985383	0.0183012		0.00610039
5.35	0.974842	0.985027	0.976819	0.991564	0.96972	0.991112	1.00896	0.961538	1.01472	0.986034	0.0176156		0.00587187		5.35	0.973876	0.985475	0.974007	0.991025	0.969491	0.989709	1.01035	0.960466	1.01427	0.985408	0.0181794		0.00605981
5.4	0.974792	0.985139	0.977558	0.991423	0.969053	0.9912	1.00912	0.961107	1.01488	0.98603	0.017782		0.00592733		5.4	0.974111	0.985297	0.974195	0.990922	0.970273	0.989766	1.01013	0.960292	1.01456	0.985504	0.0181081		0.00603602
5.45	0.974864	0.98554	0.977669	0.99118	0.968592	0.991077	1.00924	0.961351	1.01465	0.986018	0.0177404		0.00591346		5.45	0.973543	0.985293	0.973547	0.991021	0.970484	0.989842	1.00989	0.960772	1.01456	0.985438	0.0180665		0.00602215
5.5	0.974824	0.985105	0.977865	0.991009	0.968194	0.991041	1.00943	0.961745	1.01482	0.986003	0.0177734		0.00592448		5.5	0.973324	0.98537	0.97309	0.990925	0.970467	0.990053	1.00961	0.961004	1.01458	0.98538	0.0180449		0.00601498
5.55	0.975023	0.985034	0.97765	0.990724	0.968562	0.990888	1.00984	0.962357	1.01448	0.986062	0.0176064		0.00586881		5.55	0.972946	0.985045	0.972522	0.990631	0.970424	0.990531	1.00964	0.961552	1.01448	0.985309	0.0180323		0.00601077
5.6	0.975075	0.984984	0.977648	0.990714	0.968663	0.990959	1.01004	0.963017	1.01407	0.98613	0.0174343		0.00581145		5.6	0.97267	0.984864	0.971947	0.990375	0.969829	0.990787	1.00953	0.961707	1.01458	0.985144	0.018146		0.00604867
5.65	0.975511	0.984833	0.976955	0.990602	0.969049	0.990811	1.01058	0.963157	1.01367	0.986129	0.0173785		0.00579283		5.65	0.972256	0.984678	0.971415	0.989913	0.969219	0.990611	1.00949	0.962205	1.01469	0.984942	0.0182086		0.00606953
5.7	0.976158	0.984367	0.976319	0.990626	0.969324	0.990774	1.01075	0.962647	1.01357	0.986059	0.0174402		0.00581342		5.7	0.972633	0.984418	0.97127	0.989554	0.968695	0.990569	1.00942	0.962306	1.01494	0.984867	0.0182577		0.00608592
5.75	0.977406	0.984322	0.975572	0.990196	0.969537	0.990802	1.01077	0.962115	1.01334	0.986007	0.017424		0.005808		5.75	0.972849	0.984554	0.971031	0.98964	0.968703	0.990261	1.00942	0.962158	1.01487	0.984832	0.0182616		0.00608722
5.8	0.977741	0.984537	0.975155	0.990282	0.968828	0.990986	1.01061	0.961472	1.01341	0.985891	0.0176227		0.00587425		5.8	0.972916	0.98447	0.970491	0.990101	0.968629	0.990047	1.00937	0.961685	1.01493	0.984738	0.0184022		0.00613406
5.85	0.978172	0.984376	0.974421	0.990341	0.968316	0.990972	1.01077	0.96083	1.01374	0.985771	0.0179252		0.00597507		5.85	0.97311	0.984476	0.970333	0.989997	0.969044	0.98971	1.0094	0.96141	1.01484	0.984702	0.0183708		0.0061236
5.9	0.978167	0.98478	0.974373	0.990241	0.967585	0.990926	1.01102	0.960634	1.01381	0.985727	0.0181033		0.00603442		5.9	0.973843	0.984578	0.970538	0.990147	0.969442	0.989742	1.00935	0.960585	1.01458	0.984757	0.0183324		0.00611081
5.95	0.977788	0.984957	0.974253	0.990328	0.966585	0.990857	1.01114	0.960633	1.01396	0.985611	0.0183093		0.0061031		5.95	0.974009	0.984451	0.970976	0.990028	0.969438	0.989623	1.00934	0.959559	1.01461	0.98467	0.0184464		0.00614879
6	0.97708	0.984957	0.973698	0.990319	0.965919	0.99106	1.01163	0.960658	1.01397	0.985476	0.018568		0.00618932		6	0.974138	0.984445	0.970746	0.989596	0.969585	0.989426	1.00926	0.958806	1.01456	0.984507	0.0185264		0.00617547
6.05	0.977099	0.985098	0.972609	0.990296	0.965917	0.991184	1.01184	0.960916	1.01419	0.985461	0.0186979		0.00623262		6.05	0.974462	0.984748	0.970646	0.98932	0.969751	0.989223	1.00917	0.958075	1.01437	0.984419	0.0185578		0.00618594
6.1	0.977157	0.985093	0.972102	0.990089	0.965653	0.991031	1.01199	0.961389	1.01391	0.985379	0.0186575		0.00621915		6.1	0.974748	0.98495	0.970688	0.989204	0.970119	0.989181	1.00886	0.957489	1.01447	0.984412	0.0185673		0.00618911
6.15	0.976938	0.984943	0.971345	0.98997	0.965952	0.991118	1.01183	0.961623	1.01383	0.985283	0.0186177		0.00620589		6.15	0.974685	0.985296	0.97061	0.988877	0.970445	0.988889	1.00849	0.957279	1.01465	0.984358	0.0185447		0.00618155
6.2	0.976701	0.984832	0.970527	0.989631	0.966312	0.991261	1.012	0.961938	1.01346	0.985185	0.0185708		0.00619027		6.2	0.97501	0.985821	0.969691	0.98904	0.97106	0.98875	1.00822	0.957143	1.01464	0.984375	0.0185393		0.00617975
6.25	0.976466	0.984656	0.97042	0.98948	0.966697	0.991121	1.0119	0.962002	1.01325	0.985111	0.0184688		0.00615626		6.25	0.975465	0.98646	0.969659	0.989353	0.971459	0.988679	1.00774	0.957148	1.01457	0.984504	0.0184038		0.00613459
6.3	0.97623	0.984561	0.970339	0.989233	0.967535	0.99104	1.01168	0.96208	1.01323	0.985104	0.0183221		0.00610736		6.3	0.97601	0.987039	0.969315	0.989191	0.97191	0.988646	1.00739	0.957436	1.01473	0.98463	0.0182923		0.00609743
6.35	0.975917	0.98468	0.970052	0.989169	0.968702	0.991299	1.01158	0.96209	1.01338	0.985209	0.0182534		0.00608447		6.35	0.976394	0.98733	0.968822	0.989118	0.971833	0.988714	1.00699	0.957852	1.01461	0.98463	0.0181719		0.00605729
6.4	0.975959	0.984419	0.96969	0.98889	0.969266	0.991322	1.0113	0.962234	1.01371	0.985198	0.0182092		0.00606975		6.4	0.976437	0.987333	0.968318	0.989098	0.971167	0.988892	1.00671	0.958448	1.01445	0.98454	0.0181048		0.00603493
6.45	0.976015	0.984362	0.969597	0.988689	0.969965	0.991219	1.01104	0.962253	1.01399	0.985237	0.0181394		0.00604645		6.45	0.976346	0.987393	0.967969	0.988968	0.970586	0.989075	1.00646	0.958797	1.01407	0.984407	0.0180275		0.00600916
6.5	0.976118	0.984629	0.969659	0.988513	0.970493	0.991226	1.01095	0.962339	1.01426	0.985354	0.018089		0.00602965		6.5	0.976033	0.987075	0.967476	0.988913	0.969764	0.989239	1.00623	0.95894	1.01423	0.984211	0.0181511		0.00605035
6.55	0.976316	0.984682	0.969959	0.988466	0.970013	0.991222	1.0107	0.96191	1.01439	0.985296	0.0181445		0.00604816		6.55	0.975544	0.986495	0.96744	0.989126	0.969821	0.98931	1.00608	0.958644	1.01422	0.984075	0.0182038		0.00606792
6.6	0.976519	0.984529	0.969985	0.988589	0.969143	0.99103	1.01024	0.961359	1.01449	0.985098	0.0182476		0.00608254		6.6	0.975464	0.986666	0.967764	0.989613	0.969588	0.989431	1.00601	0.958009	1.01423	0.984087	0.0183245		0.00610818
6.65	0.976644	0.984893	0.970353	0.98873	0.968986	0.991177	1.00997	0.960459	1.01447	0.985076	0.0183271		0.00610905		6.65	0.97562	0.98664	0.968076	0.989813	0.970267	0.989483	1.00602	0.957381	1.01424	0.984172	0.018341		0.00611366
6.7	0.976248	0.984909	0.970469	0.988513	0.968817	0.991144	1.00962	0.960001	1.01453	0.984916	0.0183802		0.00612673		6.7	0.975856	0.98654	0.968348	0.990082	0.970857	0.98957	1.00601	0.956827	1.01443	0.98428	0.0183941		0.00613137
6.75	0.976161	0.984889	0.970598	0.988597	0.968868	0.990945	1.00911	0.95939	1.01454	0.984788	0.0183818		0.00612728		6.75	0.976137	0.98637	0.968621	0.990348	0.970995	0.989961	1.00583	0.956341	1.01431	0.984324	0.0183995		0.00613318
6.8	0.976093	0.984737	0.970673	0.988734	0.96914	0.990799	1.00921	0.959051	1.0143	0.984748	0.0183748		0.00612494		6.8	0.976741	0.98644	0.968735	0.990243	0.969739	0.990296	1.00569	0.955968	1.01402	0.984208	0.0184752		0.00615838
6.85	0.9757	0.985055	0.97037	0.988466	0.969817	0.990602	1.00928	0.958919	1.0143	0.984723	0.0183784		0.00612613		6.85	0.976906	0.986074	0.968737	0.990099	0.969032	0.990362	1.00583	0.955952	1.0142	0.984133	0.0185888		0.00619626
6.9	0.975185	0.984985	0.970086	0.988691	0.970473	0.989978	1.00932	0.958953	1.01438	0.984672	0.0183722		0.00612405		6.9	0.977042	0.986021	0.968549	0.990059	0.967983	0.990609	1.00597	0.955332	1.0145	0.984007	0.0189168		0.00630559
6.95	0.975165	0.985387	0.969713	0.988749	0.970499	0.989754	1.0093	0.958945	1.01447	0.984665	0.0184203		0.00614011		6.95	0.977038	0.985982	0.968808	0.989834	0.966855	0.990663	1.00607	0.954703	1.01449	0.983827	0.0191388		0.00637959
7	0.975214	0.98563	0.969013	0.98856	0.970288	0.989748	1.00928	0.959407	1.01437	0.984612	0.0184021		0.00613403		7	0.977232	0.986082	0.969094	0.989826	0.966456	0.990761	1.00634	0.95421	1.01435	0.983816	0.0192582		0.0064194

## Sheet: Fig.3 G H
	mock											mock											5-HT																			mod-1
	Reversal to Forward											Forward to Reversal											Reversal to Forward									Forward to Reversal										Reversal to Forward
Time	180528_2	180528_3	180528_4	180528_5	180528_7	180611_1	180611_2	180611_3	180611_5			180528_2	180528_3	180528_4	180528_5	180528_7	180611_1	180611_2	180611_3	180611_5			171107_1	171206_1	171206_3	171206_4	171206_5	171206_6	171206_7	171206_8		171107_1	171206_1	171206_3	171206_4	171206_5	171206_6	171206_7	171206_8			181210_3	181210_4	181214_1	181214_2	181214_3	181214_4	181215_1	181215_3
-1.5	1.04257	1.01803	1.03271	1.03614	1.0578	1.09052	1.02907	1.05579	1.06948			1.06536	1.04015	1.04762	1.0606	1.07849	1.10425	1.05383	1.08163	1.09067			1.00372	0.971097	1.02923	0.986275	0.982808	0.973292	1.00954	0.969135		1.01725	0.963306	1.04454	0.979812	0.981424	0.9715	1.00957	0.96201			0.980612	0.986109	0.973376	0.993158	0.977119	0.988882	1.00748	0.965706
-1.45	1.04327	1.01828	1.03232	1.03628	1.0589	1.09006	1.02892	1.05626	1.06952			1.0656	1.04131	1.04663	1.06063	1.07677	1.10489	1.05404	1.08282	1.08983			1.00421	0.970991	1.03267	0.986204	0.982656	0.973135	1.009	0.969122		1.01712	0.963391	1.04275	0.979883	0.981457	0.971571	1.00994	0.96239			0.980597	0.986167	0.973409	0.992919	0.977788	0.988915	1.00758	0.966198
-1.4	1.04314	1.01891	1.03212	1.03669	1.05854	1.08873	1.02859	1.05713	1.06963			1.06567	1.04163	1.04563	1.06055	1.07466	1.10623	1.05377	1.0841	1.08958			1.00386	0.970464	1.03368	0.985881	0.98243	0.972696	1.00847	0.969362		1.01739	0.963524	1.04111	0.97985	0.981422	0.971427	1.01017	0.962357			0.980751	0.986375	0.97283	0.992377	0.978377	0.988557	1.00727	0.966751
-1.35	1.04251	1.01929	1.03201	1.03739	1.05868	1.08736	1.02847	1.05849	1.07024			1.06549	1.04156	1.04497	1.06019	1.07294	1.10802	1.05394	1.0857	1.08928			1.00299	0.969687	1.02776	0.985909	0.982281	0.972959	1.00754	0.969581		1.01803	0.963623	1.04694	0.979882	0.981158	0.971342	1.01091	0.962481			0.980706	0.98645	0.972737	0.992265	0.978976	0.988683	1.0069	0.966765
-1.3	1.04206	1.01935	1.03252	1.03855	1.05809	1.08577	1.02861	1.05963	1.07058			1.0654	1.04135	1.04458	1.06016	1.07102	1.10869	1.0547	1.08734	1.08973			1.00234	0.969048	1.02621	0.985796	0.982004	0.97323	1.00704	0.969908		1.01806	0.963596	1.03792	0.9803	0.981102	0.971086	1.01126	0.962101			0.980477	0.986535	0.973125	0.991875	0.979116	0.98874	1.00688	0.966387
-1.25	1.04098	1.01913	1.03254	1.03907	1.05748	1.08389	1.02869	1.06002	1.07094			1.06476	1.04105	1.04457	1.0601	1.06925	1.10989	1.05518	1.08815	1.08991			1.0022	0.968247	1.03123	0.985509	0.981789	0.973522	1.00652	0.970344		1.01845	0.963344	1.03485	0.980813	0.981014	0.970726	1.01133	0.961549			0.980599	0.986145	0.972778	0.991547	0.978696	0.988745	1.00694	0.966287
-1.2	1.04007	1.01917	1.03251	1.03946	1.05708	1.08263	1.02875	1.06014	1.07026			1.06404	1.04103	1.04523	1.06052	1.06858	1.11102	1.05527	1.08824	1.09039			1.00201	0.967488	1.02829	0.985162	0.981985	0.973844	1.00625	0.97043		1.01792	0.963201	1.03877	0.981334	0.980707	0.97048	1.01143	0.961149			0.981579	0.986061	0.972438	0.991445	0.978688	0.988789	1.00699	0.966202
-1.15	1.03982	1.01913	1.0324	1.03961	1.05888	1.08243	1.02878	1.06019	1.06952			1.06342	1.0409	1.04644	1.06052	1.06796	1.11148	1.05578	1.08797	1.09019			1.00203	0.967173	1.02424	0.984901	0.981959	0.974037	1.00618	0.969985		1.01811	0.963264	1.04332	0.981742	0.980542	0.970369	1.01167	0.96103			0.982415	0.985993	0.972273	0.991418	0.978635	0.98879	1.00735	0.9656
-1.1	1.03992	1.01936	1.03229	1.03969	1.06052	1.08188	1.02869	1.06016	1.06955			1.06274	1.04108	1.04702	1.06096	1.06798	1.11146	1.05525	1.08796	1.09099			1.00235	0.967257	1.02274	0.984296	0.982028	0.97379	1.00618	0.97002		1.01778	0.96305	1.04137	0.982208	0.980515	0.970052	1.01217	0.960403			0.982914	0.986025	0.972249	0.991151	0.978591	0.988449	1.00723	0.96548
-1.05	1.03976	1.01936	1.0326	1.03943	1.06217	1.08163	1.02822	1.06099	1.06995			1.06245	1.04114	1.04741	1.06192	1.06799	1.11126	1.0547	1.08816	1.09161			1.00215	0.967119	1.02823	0.984184	0.982242	0.973652	1.00654	0.969966		1.01918	0.963287	1.0376	0.982465	0.980434	0.969851	1.0127	0.960385			0.983003	0.985664	0.972264	0.99097	0.979282	0.988332	1.00724	0.96539
-1	1.03985	1.01996	1.03331	1.03931	1.06316	1.0813	1.02803	1.0619	1.07026			1.06274	1.04143	1.04765	1.06228	1.06729	1.11115	1.05479	1.08779	1.09185			1.00194	0.967161	1.0277	0.984107	0.982421	0.973341	1.00671	0.969911		1.01994	0.96367	1.04243	0.982825	0.980365	0.969716	1.01313	0.959685			0.982644	0.986086	0.972234	0.990865	0.979868	0.9884	1.00696	0.964904
-0.95	1.04038	1.01992	1.03422	1.03912	1.06452	1.08021	1.02784	1.06283	1.07144			1.06289	1.04216	1.04733	1.06298	1.06711	1.11103	1.05561	1.08783	1.09218			1.00167	0.967808	1.03017	0.984312	0.982164	0.972928	1.00697	0.970017		1.02155	0.964393	1.04061	0.983171	0.980393	0.9696	1.01356	0.958915			0.982054	0.985748	0.97247	0.990477	0.980227	0.98845	1.00671	0.964155
-0.9	1.04124	1.02011	1.03495	1.03896	1.06526	1.07896	1.02781	1.06277	1.07267			1.06301	1.04263	1.04658	1.06417	1.06632	1.11192	1.05632	1.08809	1.09215			1.00131	0.968065	1.02636	0.983922	0.981977	0.972705	1.00718	0.970335		1.02203	0.964984	1.04171	0.983821	0.980359	0.969426	1.01386	0.958058			0.981538	0.985636	0.972699	0.990374	0.980477	0.988498	1.00644	0.963486
-0.85	1.04164	1.02048	1.03548	1.03826	1.06517	1.07805	1.02774	1.06336	1.07354			1.06345	1.04287	1.04614	1.06484	1.06432	1.1141	1.05792	1.08747	1.09201			1.00083	0.968517	1.0266	0.983629	0.981574	0.972492	1.00769	0.970202		1.0229	0.965432	1.04491	0.984224	0.980363	0.969516	1.01342	0.957435			0.98065	0.985715	0.972258	0.990233	0.980936	0.98858	1.00655	0.962834
-0.8	1.04182	1.02066	1.03562	1.03778	1.06531	1.07678	1.02771	1.06329	1.07377			1.06358	1.04358	1.04572	1.065	1.06223	1.1172	1.05901	1.08593	1.09201			1.00051	0.969362	1.02875	0.983247	0.98128	0.97229	1.00797	0.969824		1.02333	0.965691	1.04565	0.984567	0.980546	0.969575	1.01313	0.95686			0.980324	0.985933	0.971482	0.990308	0.980956	0.988648	1.00649	0.962489
-0.75	1.04205	1.02083	1.03532	1.03748	1.06557	1.07627	1.02719	1.06205	1.07395			1.06358	1.04413	1.04589	1.06531	1.06158	1.11948	1.05967	1.08577	1.09242			0.999755	0.969786	1.02408	0.983551	0.980728	0.972281	1.00832	0.969265		1.02334	0.965856	1.04414	0.98511	0.980593	0.969766	1.01312	0.956516			0.980361	0.985871	0.970979	0.990333	0.981684	0.988559	1.00642	0.962098
-0.7	1.04189	1.02149	1.03528	1.03779	1.06585	1.07574	1.02684	1.06117	1.07348			1.06378	1.04402	1.04534	1.06515	1.0603	1.12076	1.05933	1.08555	1.09271			0.998744	0.969695	1.02907	0.98354	0.980564	0.972317	1.00842	0.968578		1.02241	0.965774	1.03546	0.98525	0.980965	0.969741	1.01308	0.956718			0.980047	0.986234	0.970186	0.990552	0.982058	0.988741	1.00653	0.962164
-0.65	1.04242	1.02195	1.03554	1.03872	1.06533	1.07553	1.0263	1.06066	1.07357			1.06378	1.04378	1.04538	1.06459	1.05971	1.12137	1.05847	1.08482	1.0937			0.997616	0.970091	1.02393	0.984481	0.980452	0.972375	1.00819	0.967973		1.02246	0.965969	1.02913	0.984787	0.981129	0.970028	1.01288	0.956888			0.980199	0.986406	0.969745	0.990669	0.982545	0.988788	1.00635	0.962
-0.6	1.04324	1.02127	1.03548	1.03953	1.06585	1.07596	1.02576	1.05966	1.07322			1.0634	1.04302	1.04512	1.06389	1.06021	1.12198	1.05747	1.08464	1.09435			0.996741	0.96997	1.02455	0.985103	0.980104	0.97253	1.00769	0.967489		1.02273	0.96632	1.03516	0.984459	0.981597	0.969935	1.01305	0.957441			0.980417	0.986274	0.96959	0.990611	0.982743	0.989007	1.0061	0.961329
-0.55	1.04455	1.02103	1.03609	1.04069	1.06437	1.07735	1.02563	1.06001	1.07354			1.06289	1.0428	1.04486	1.06302	1.06002	1.12205	1.05625	1.08476	1.09458			0.995398	0.969724	1.0284	0.985936	0.979612	0.972561	1.00726	0.967319		1.02248	0.966439	1.03471	0.984299	0.981852	0.970066	1.01314	0.957859			0.980564	0.986585	0.96978	0.990255	0.982777	0.988896	1.00603	0.960488
-0.5	1.04573	1.02061	1.03674	1.04169	1.0633	1.07826	1.02568	1.06113	1.0736			1.0625	1.04277	1.04385	1.06247	1.05974	1.12137	1.05566	1.08493	1.09489			0.994662	0.969332	1.02592	0.985545	0.979158	0.972539	1.00682	0.966941		1.02327	0.966619	1.03674	0.984035	0.982235	0.97001	1.01314	0.959066			0.980505	0.986745	0.969946	0.990045	0.982591	0.988939	1.0061	0.959566
1	1.06061	1.02338	1.03736	1.04574	1.07513	1.08271	1.03591	1.08196	1.07502			1.04619	1.02773	1.04023	1.04713	1.07494	1.08559	1.03273	1.06102	1.07546			0.994254	0.963066	1.02793	0.979652	0.97927	0.972746	1.00675	0.958951		1.0142	0.96929	1.02474	0.988578	0.984156	0.974755	1.01024	0.965576			0.976329	0.986093	0.965562	0.990454	0.970464	0.991744	1.00977	0.956339
1.05	1.06072	1.02341	1.03795	1.04615	1.07369	1.08305	1.03694	1.08299	1.07396			1.04765	1.02831	1.04176	1.04783	1.075	1.08627	1.03356	1.06223	1.07475			0.99304	0.963334	1.02685	0.980406	0.979082	0.973031	1.00687	0.959066		1.01374	0.968713	1.02223	0.988772	0.984216	0.974562	1.01015	0.965635			0.976543	0.98586	0.964858	0.990374	0.970665	0.991965	1.00929	0.955592
1.1	1.06134	1.02374	1.0391	1.04644	1.07251	1.08343	1.03746	1.08334	1.07346			1.04854	1.0286	1.04246	1.04782	1.07475	1.08647	1.03355	1.06328	1.07363			0.991894	0.964074	1.02598	0.980615	0.97898	0.973425	1.00662	0.959165		1.01327	0.968569	1.02013	0.988726	0.983953	0.974339	1.01025	0.966091			0.976423	0.98592	0.964824	0.990632	0.97119	0.992099	1.00888	0.955647
1.15	1.06179	1.02408	1.03964	1.04678	1.07154	1.08433	1.03758	1.08286	1.07277			1.04932	1.02976	1.04324	1.0477	1.07452	1.08538	1.03367	1.0636	1.07266			0.991053	0.964454	1.03107	0.980316	0.97871	0.973644	1.0066	0.959632		1.01286	0.969051	1.01783	0.988796	0.983914	0.974363	1.01031	0.966515			0.976033	0.98617	0.964379	0.990673	0.971374	0.992204	1.00838	0.955611
1.2	1.06239	1.02445	1.04005	1.04644	1.07064	1.08541	1.03731	1.08142	1.07198			1.04993	1.03086	1.04345	1.04749	1.07454	1.085	1.03338	1.06393	1.07217			0.989914	0.964757	1.0295	0.979819	0.978702	0.973717	1.00682	0.959738		1.01262	0.969166	1.02353	0.988735	0.983977	0.974239	1.01049	0.967078			0.975756	0.986196	0.96417	0.990733	0.971364	0.992133	1.00836	0.955459
1.25	1.06244	1.02474	1.03977	1.04623	1.07039	1.08501	1.03699	1.08028	1.07176			1.05008	1.03252	1.04296	1.04766	1.07378	1.08483	1.03306	1.06322	1.07126			0.989114	0.965529	1.03547	0.979687	0.978761	0.973657	1.00688	0.959566		1.01221	0.969381	1.02194	0.987973	0.98412	0.973976	1.01043	0.967836			0.975137	0.986509	0.964474	0.990926	0.971473	0.991805	1.00827	0.955651
1.3	1.06216	1.02547	1.04002	1.04645	1.06969	1.08487	1.03693	1.07945	1.07207			1.04974	1.03415	1.04228	1.04736	1.07341	1.08507	1.0326	1.06321	1.07067			0.989486	0.966027	1.02978	0.979047	0.978551	0.973357	1.00699	0.959204		1.0121	0.969389	1.02923	0.987073	0.983974	0.973911	1.01044	0.968706			0.97433	0.986888	0.964766	0.991205	0.971302	0.991731	1.00839	0.955861
1.35	1.06199	1.02593	1.04018	1.04715	1.06825	1.08484	1.03785	1.07882	1.07176			1.04986	1.03638	1.04182	1.0474	1.07301	1.08594	1.03241	1.06282	1.07027			0.989728	0.966437	1.02858	0.978455	0.978354	0.972689	1.0071	0.958936		1.01216	0.969121	1.02804	0.986413	0.984398	0.973856	1.01013	0.968892			0.973814	0.987016	0.965081	0.99133	0.970592	0.991298	1.00831	0.955811
1.4	1.06169	1.02627	1.04085	1.04777	1.06673	1.08474	1.03892	1.07889	1.07178			1.04933	1.03755	1.04079	1.04712	1.0727	1.088	1.03207	1.06312	1.07039			0.989914	0.966484	1.03348	0.977416	0.978373	0.972304	1.00706	0.958784		1.01179	0.968801	1.02841	0.98534	0.984313	0.973861	1.00995	0.969487			0.97379	0.986712	0.965507	0.99151	0.96986	0.991155	1.00836	0.955643
1.45	1.06076	1.02648	1.04169	1.04857	1.06473	1.08495	1.03939	1.07868	1.07201			1.04833	1.03889	1.04005	1.04664	1.07169	1.08971	1.03203	1.06316	1.06971			0.990876	0.966662	1.02975	0.977106	0.978117	0.971774	1.007	0.958623		1.01077	0.968608	1.02798	0.984868	0.984175	0.973992	1.00971	0.969974			0.974342	0.986432	0.965672	0.991472	0.969202	0.991018	1.00827	0.955682
1.5	1.06056	1.02656	1.04242	1.04925	1.06223	1.08525	1.03972	1.07783	1.07216			1.04805	1.03953	1.0392	1.04598	1.07029	1.09047	1.03205	1.06443	1.06959			0.991797	0.96688	1.03024	0.976538	0.977721	0.970994	1.00698	0.958531		1.00964	0.968335	1.02911	0.984313	0.983926	0.973892	1.00944	0.970575			0.974698	0.985995	0.965804	0.991462	0.968838	0.99101	1.0083	0.955394
1.55	1.06087	1.0267	1.04225	1.04959	1.06013	1.0859	1.03977	1.07722	1.07227			1.04796	1.03975	1.03808	1.04528	1.06899	1.09153	1.03235	1.06443	1.06978			0.992047	0.966937	1.02241	0.976121	0.97774	0.970309	1.00679	0.95878		1.00878	0.968376	1.01909	0.983749	0.983891	0.973841	1.00953	0.971548			0.97531	0.985418	0.965556	0.991325	0.968019	0.99079	1.00845	0.955005
1.6	1.06128	1.02666	1.04205	1.04977	1.05905	1.08628	1.03897	1.07709	1.07238			1.04727	1.03962	1.03691	1.04476	1.06781	1.09176	1.03215	1.0649	1.07008			0.992779	0.967186	1.02438	0.975789	0.977647	0.970052	1.00674	0.959101		1.0081	0.968588	1.02225	0.983315	0.98375	0.974036	1.0093	0.97226			0.975941	0.985283	0.965688	0.991004	0.967741	0.991013	1.00878	0.954814
1.65	1.06167	1.02652	1.04203	1.05002	1.05819	1.08588	1.0382	1.0771	1.07314			1.0468	1.0393	1.03646	1.04432	1.06577	1.09167	1.03189	1.06454	1.06954			0.992799	0.968008	1.01851	0.975786	0.977431	0.969745	1.00673	0.958858		1.00725	0.968318	1.0231	0.982716	0.984018	0.974194	1.00921	0.972432			0.976388	0.985566	0.965845	0.990805	0.96755	0.990859	1.00888	0.955287
1.7	1.06266	1.02654	1.04218	1.05019	1.05773	1.08517	1.03805	1.07741	1.07377			1.04659	1.03901	1.03542	1.04401	1.06421	1.09023	1.03126	1.06419	1.06969			0.99376	0.968564	1.0295	0.975772	0.977289	0.969796	1.00657	0.958696		1.0074	0.9685	1.02539	0.981784	0.984193	0.974306	1.00907	0.972675			0.976379	0.985484	0.966241	0.990604	0.967259	0.990813	1.00908	0.955346
1.75	1.06328	1.02663	1.04223	1.05033	1.05762	1.08462	1.03808	1.07792	1.07437			1.04561	1.03864	1.03443	1.04366	1.06329	1.08949	1.03006	1.0634	1.06981			0.994199	0.968691	1.02826	0.976018	0.977524	0.970225	1.00661	0.959277		1.00723	0.968849	1.02228	0.981295	0.983935	0.974674	1.00881	0.972929			0.975849	0.985684	0.966452	0.990391	0.966754	0.990865	1.00924	0.955438
1.8	1.06369	1.02622	1.04244	1.05084	1.05789	1.08399	1.03873	1.07793	1.07402			1.04455	1.03812	1.03374	1.04329	1.06184	1.08981	1.02826	1.06344	1.06892			0.995483	0.968962	1.02679	0.976224	0.977333	0.9708	1.00674	0.959407		1.00763	0.969024	1.02195	0.981115	0.983829	0.974712	1.00865	0.972615			0.975367	0.985592	0.967741	0.990113	0.966275	0.990799	1.00927	0.95574
1.85	1.06326	1.02613	1.04252	1.0515	1.05793	1.08353	1.03921	1.07735	1.07408			1.04438	1.03739	1.03262	1.04254	1.06003	1.08956	1.02636	1.06296	1.06843			0.996282	0.968285	1.03167	0.976811	0.977422	0.971343	1.00684	0.959651		1.00726	0.9688	1.01991	0.98087	0.983441	0.974589	1.0086	0.972529			0.974833	0.985632	0.968096	0.989659	0.965698	0.990666	1.00909	0.955633
1.9	1.06251	1.02584	1.0425	1.05236	1.05799	1.08376	1.03993	1.07719	1.07356			1.04451	1.03718	1.03251	1.04193	1.05952	1.08881	1.02459	1.0628	1.06835			0.997695	0.967589	1.03233	0.977284	0.977588	0.971771	1.00707	0.960609		1.00743	0.969105	1.02223	0.980733	0.982806	0.97429	1.00852	0.972456			0.974648	0.985492	0.968422	0.989401	0.965332	0.990705	1.00907	0.954854
1.95	1.06161	1.02557	1.04208	1.05335	1.05832	1.08479	1.04052	1.07777	1.07388			1.04453	1.03663	1.03334	1.04202	1.05884	1.08895	1.02331	1.06262	1.06843			0.997703	0.966732	1.0378	0.977887	0.977676	0.972043	1.00732	0.961487		1.00603	0.968899	1.02577	0.981146	0.982313	0.974064	1.00835	0.972553			0.974376	0.985854	0.968639	0.989152	0.965446	0.990742	1.00933	0.954537
2	1.06081	1.0256	1.0418	1.05416	1.05837	1.08552	1.04111	1.078	1.07515			1.04538	1.03671	1.03436	1.04269	1.0578	1.08892	1.02276	1.06282	1.06878			0.997937	0.966139	1.03572	0.978068	0.977574	0.971998	1.00732	0.961842		1.00476	0.968565	1.03117	0.981312	0.981908	0.973814	1.00854	0.97219			0.975232	0.986011	0.96904	0.989167	0.96608	0.990585	1.00935	0.95422
Ave(-1.5~-0.5)	1.04185	1.01992	1.03391	1.03865	1.06199	1.0814	1.02778	1.06036	1.07156		Ave(-1.5~-0.5)	1.06383	1.04211	1.0459	1.06237	1.06688	1.11331	1.05605	1.08617	1.09167		Ave(-1.5~-0.5)	1.00081	0.968956	1.02761	0.984833	0.981534	0.972977	1.00745	0.969319	Ave(-1.5~-0.5)	1.02027	0.964511	1.03999	0.982611	0.980961	0.970275	1.01222	0.959586		Ave(-1.5~-0.5)	0.981093	0.986131	0.97185	0.991136	0.980102	0.988685	1.00679	0.964109
Ave(1~2)	1.06181	1.02557	1.041	1.049	1.06423	1.08467	1.03846	1.07912	1.07311		Ave(1~2)	1.04736	1.03555	1.03839	1.04546	1.06842	1.08826	1.03067	1.06334	1.07059		Ave(1~2)	0.992941	0.966419	1.02933	0.977848	0.978088	0.971877	1.00688	0.959424	Ave(1~2)	1.00987	0.968831	1.02411	0.984649	0.983772	0.974203	1.00953	0.970026		Ave(1~2)	0.97531	0.985991	0.966039	0.99059	0.968689	0.991238	1.00882	0.955408
Change	0.0199596	0.00564643	0.00709705	0.010353	0.00223426	0.00327259	0.0106793	0.0187551	0.00155363		Change	-0.0164734	-0.00655889	-0.00751635	-0.0169158	0.00153623	-0.0250546	-0.0253752	-0.0228354	-0.0210792		Change	-0.00787058	-0.00253754	0.00172367	-0.00698448	-0.00344629	-0.00109985	-0.000576049	-0.00989524	Change	-0.0104044	0.00431978	-0.0158818	0.0020374	0.00281115	0.0039278	-0.00269235	0.0104406		Change	-0.00578275	-0.000140369	-0.00581097	-0.000545447	-0.0114122	0.00255281	0.00202719	-0.00870087
Reversal to Forward								Forward to Reversal
	mock	5-HT	starve	mod-1					mock	5-HT	starve	mod-1
Average	0.00883899	-0.0038358	0.00104738	-0.00302295				Average	-0.0155859	-0.000680218	-0.00998246	0.000140528
SEM	0.00226258	0.00142532	0.0016448	0.00177755				SEM	0.00314145	0.00304484	0.001466	0.00160709
[truncated: 11 more columns]
